# Supplementary material for: Endometrial microbiome during early pregnancy among women with and without chronic endometritis: a pilot study
Source: Front Cell Infect Microbiol. 2025 Aug 13;15:1615182. doi: 10.3389/fcimb.2025.1615182 (PMC12380780; doi:10.3389/fcimb.2025.1615182)
Supplement: Supplementary file 4 [file Table1.xlsx]

## Sheet: Figure 4A
The original and FDR-adjusted P-values from multiple correlation testing among participants with CE
Microbial Genera	Number of induced abortions		Number of pregnancies		Number of deliveries		Frequency of sexual activity		Age of first sexual intercourse		Number of sexual partners
	P-value	FDR	P-value	FDR	P-value	FDR	P-value	FDR	P-value	FDR	P-value	FDR
Sphingomonas	0.0158475	0.316949	0.0850317	0.425	0.186446	0.857143	0.937204	0.937	0.142666	0.785	0.367416	0.912
Pseudoalteromonas	0.0474871	0.474871	0.0233046	0.373333	0.164051	0.857143	0.833501	0.926667	0.0895035	0.785	0.569119	0.912
Vibrio	0.179155	0.922549	0.0557924	0.373333	0.330414	0.857143	0.426399	0.865	0.157349	0.785	0.74574	0.912
Akkermansia	0.206809	0.922549	0.0557924	0.373333	0.0435152	0.857143	0.654321	0.865	0.0819312	0.785	0.74574	0.912
Ralstonia	0.340252	0.922549	0.447429	0.82	0.936242	0.97	0.597749	0.865	0.747535	0.951765	0.745632	0.912
Lactobacillus	0.360366	0.922549	0.640341	0.82	0.578979	0.857143	0.442066	0.865	0.528553	0.951765	0.745632	0.912
Blautia	0.364685	0.922549	0.651032	0.82	0.722778	0.964	0.579566	0.865	0.4597	0.951765	0.74574	0.912
Corynebacterium	0.420173	0.922549	0.395521	0.82	0.517104	0.857143	0.916296	0.937	0.339332	0.951765	0.568948	0.912
Faecalibacterium	0.55692	0.922549	0.495765	0.82	0.96963	0.97	0.635298	0.865	0.740744	0.951765	0.867	0.912
Bacteroides	0.56976	0.922549	0.782014	0.832632	0.477866	0.857143	0.508712	0.865	0.579359	0.951765	0.684968	0.912
Pseudomonas	0.590401	0.922549	0.296962	0.82	0.542502	0.857143	0.792564	0.926667	0.903152	0.962	0.745632	0.912
Agathobacter	0.678989	0.922549	0.764846	0.832632	0.599795	0.857143	0.69246	0.865	0.591354	0.951765	0.323441	0.912
Klebsiella	0.695879	0.922549	0.465495	0.82	0.240946	0.857143	0.0758135	0.76	0.77056	0.951765	0.901838	0.912
Anaerococcus	0.754131	0.922549	0.64338	0.82	0.915607	0.97	0.166363	0.83	0.450853	0.951765	0.856934	0.912
Escherichia-Shigella	0.772738	0.922549	0.438747	0.82	0.939299	0.97	0.380646	0.865	0.718798	0.951765	0.871356	0.912
Bifidobacterium	0.807463	0.922549	0.656328	0.82	0.401539	0.857143	0.635298	0.865	0.579359	0.951765	0.912	0.912
Romboutsia	0.848413	0.922549	0.558635	0.82	0.939299	0.97	0.143053	0.83	0.962362	0.962	0.911	0.912
Streptococcus	0.871987	0.922549	0.869961	0.87	0.267294	0.857143	0.52603	0.865	0.962362	0.962	0.74574	0.912
Alistipes	0.921716	0.922549	0.791444	0.832632	0.322066	0.857143	0.522312	0.865	0.808845	0.951765	0.743552	0.912
Finegoldia	0.922549	0.922549	0.509871	0.82	0.480715	0.857143	0.0592238	0.76	0.768174	0.951765	0.759036	0.912

## Sheet: Figure 4B
The original and FDR-adjusted P-values from multiple correlation testing among participants without CE
Microbial Genera	Number of induced abortions		Number of pregnancies		Number of deliveries		Frequency of sexual activity		Age of first sexual intercourse		Number of sexual partners
	P-value	FDR	P-value	FDR	P-value	FDR	P-value	FDR	P-value	FDR	P-value	FDR
Sphingomonas	0.13516	0.807273	0.0387496	0.78	0.175332	0.951	0.647369	0.889333	0.790843	0.832632	0.577671	0.892857
Pseudomonas	0.243939	0.807273	0.0987654	0.99	0.320637	0.951	0.825274	0.894737	0.0134603	0.213333	0.113265	0.74
Pseudoalteromonas	0.436788	0.807273	0.289107	0.997	0.607355	0.951	0.476675	0.889333	0.109848	0.366667	0.0207461	0.42
Vibrio	0.324126	0.807273	0.315931	0.997	0.569917	0.951	0.238927	0.889333	0.0932094	0.366667	0.0865506	0.74
Lactobacillus	0.758728	0.94875	0.393243	0.997	0.730398	0.951	0.824192	0.894737	0.426956	0.688235	0.860555	0.937895
Blautia	0.626716	0.836	0.617132	0.997	0.471623	0.951	0.450045	0.889333	0.0321612	0.213333	0.625343	0.892857
Corynebacterium	0.340138	0.807273	0.624904	0.997	0.411989	0.951	0.617834	0.889333	0.723806	0.804444	0.953305	0.953
Klebsiella	0.975188	0.975	0.806201	0.997	0.951217	0.951	0.653782	0.889333	0.488986	0.688235	0.363205	0.892857
Escherichia-Shigella	0.920414	0.975	0.883315	0.997	0.785966	0.951	0.333472	0.889333	0.554651	0.688235	0.434101	0.892857
Streptococcus	0.946474	0.975	0.885597	0.997	0.304364	0.951	0.428921	0.889333	0.545796	0.688235	0.860547	0.937895
Gardnerella	0.154639	0.807273	0.887697	0.997	0.870639	0.951	0.949791	0.95	0.584698	0.688235	0.151121	0.74
Prevotella_9	0.419795	0.807273	0.907124	0.997	0.731817	0.951	0.378573	0.889333	0.537314	0.688235	0.184837	0.74
Lachnospiraceae_NK4A136_group	0.370901	0.807273	0.916668	0.997	0.682639	0.951	0.660693	0.889333	0.134719	0.385714	0.574788	0.892857
Ralstonia	0.443641	0.807273	0.931269	0.997	0.280487	0.951	0.841555	0.894737	0.247044	0.6175	0.531755	0.892857
Cutibacterium	0.858842	0.975	0.940005	0.997	0.704338	0.951	0.233205	0.889333	0.437893	0.688235	0.837605	0.937895
Akkermansia	0.607862	0.836	0.959365	0.997	0.91309	0.951	0.234229	0.889333	0.850834	0.851	0.59756	0.892857
Faecalibacterium	0.290902	0.807273	0.960983	0.997	0.47279	0.951	0.66727	0.889333	0.0260139	0.213333	0.891327	0.937895
Romboutsia	0.488394	0.813333	0.983931	0.997	0.92032	0.951	0.190955	0.889333	0.499355	0.688235	0.883594	0.937895
Bifidobacterium	0.565693	0.836	0.990425	0.997	0.930112	0.951	0.850406	0.894737	0.335995	0.688235	0.531762	0.892857
Bacteroides	0.371282	0.807273	0.996713	0.997	0.60677	0.951	0.490495	0.889333	0.0794427	0.366667	0.515794	0.892857
