# Supplementary material for: Endometrial microbiome during early pregnancy among women with and without chronic endometritis: a pilot study
Source: Front Cell Infect Microbiol. 2025 Aug 13;15:1615182. doi: 10.3389/fcimb.2025.1615182 (PMC12380780; doi:10.3389/fcimb.2025.1615182)
Supplement: Supplementary file 5 [file Table2.xlsx]

## Sheet: Age of first sexual intercourse
Taxonomy	Age of first sexual intercourse
	p-values	FDR
Pseudoalteromonas	0.0345293	0.561161
CAG-352	0.0526461	0.561161
unidentified_SAR324_clade(Marine_group_B)	0.0532594	0.561161
Inquilinus	0.0537921	0.561161
Gemella	0.0557964	0.561161
MND1	0.0560667	0.561161
Nevskia	0.0563938	0.561161
Vibrio	0.0565954	0.561161
Lachnospiraceae_UCG-006	0.0575861	0.561161
Spirochaeta	0.0579335	0.561161
Methanolinea	0.0592458	0.561161
Desulfatiglans	0.0615741	0.561161
Pseudolabrys	0.0625379	0.561161
Candidatus_Nitrosotalea	0.0643936	0.561161
Mycobacterium	0.0684425	0.561161
Pajaroellobacter	0.0742014	0.561161
Candidatus_Solibacter	0.0771066	0.561161
Skermanella	0.0795096	0.561161
unidentified_Chloroplast	0.0799318	0.561161
Paludibaculum	0.0836719	0.561161
unidentified_SC-I-84	0.0836849	0.561161
Enterorhabdus	0.0844851	0.561161
UTCFX1	0.0847224	0.561161
[Eubacterium]_siraeum_group	0.0851772	0.561161
Azonexus	0.086848	0.561161
Fonticella	0.086954	0.561161
Methylocystis	0.0871382	0.561161
Smithella	0.0881155	0.561161
Leptolinea	0.089659	0.561161
Clostridium_sensu_stricto_12	0.089897	0.561161
RBG-16-58-14	0.0906996	0.561161
Methanosaeta	0.0910856	0.561161
Ruminiclostridium	0.0911693	0.561161
Cutibacterium	0.0925335	0.561161
Dechloromonas	0.0936752	0.561161
Methyloversatilis	0.0947021	0.561161
Acidibacter	0.0947948	0.561161
mle1-7	0.0948602	0.561161
unidentified_Anaerolineaceae	0.0966584	0.561161
Methylocaldum	0.096747	0.561161
Hyphomicrobium	0.0984912	0.561161
unidentified_Actinomarinales	0.0985726	0.561161
Aquisphaera	0.0994854	0.561161
Alcaligenes	0.0995156	0.561161
Eubacterium	0.100197	0.561161
Gaiella	0.102371	0.561161
Deferrisoma	0.102905	0.561161
Brachybacterium	0.104406	0.561161
Lysinibacillus	0.105646	0.561161
Bryobacter	0.106761	0.561161
Barnesiella	0.107197	0.561161
Candidatus_Koribacter	0.108878	0.561161
Tumebacillus	0.109245	0.561161
Arenimonas	0.109938	0.561161
Syntrophus	0.110572	0.561161
unidentified_Gemmatimonadaceae	0.1112	0.561161
Conexibacter	0.113531	0.561161
NK4A214_group	0.117311	0.561161
Candidatus_Omnitrophus	0.12047	0.561161
Syntrophorhabdus	0.124553	0.561161
Klebsiella	0.129869	0.561161
Thermomonas	0.130287	0.561161
Holdemanella	0.131809	0.561161
unidentified_SRB2	0.13338	0.561161
Sphingomonas	0.134357	0.561161
Sumerlaea	0.142542	0.561161
Sideroxydans	0.146672	0.561161
Aquabacterium	0.147745	0.561161
Edaphobacter	0.155398	0.561161
Mizugakiibacter	0.156557	0.561161
Blastococcus	0.156786	0.561161
Shewanella	0.157998	0.561161
Desulfovibrio	0.160588	0.561161
Stenotrophomonas	0.163643	0.561161
Dokdonella	0.166096	0.561161
Leucobacter	0.166399	0.561161
Lactococcus	0.166432	0.561161
Anaeroglobus	0.166657	0.561161
Actinotalea	0.166657	0.561161
Subgroup_10	0.168208	0.561161
Eggerthella	0.168659	0.561161
IS-44	0.16904	0.561161
Oryzihumus	0.16904	0.561161
Sva0081_sediment_group	0.169442	0.561161
BSV13	0.169442	0.561161
Anaerolinea	0.170576	0.561161
Desulfomonile	0.170822	0.561161
Ignavibacterium	0.170878	0.561161
Lacunisphaera	0.170878	0.561161
Pygmaiobacter	0.170878	0.561161
UCG-008	0.170878	0.561161
unidentified_Acetobacteraceae	0.170878	0.561161
Methylomonas	0.171339	0.561161
Clostridium_sensu_stricto_13	0.172313	0.561161
Peptococcus	0.172401	0.561161
Marinobacter	0.172886	0.561161
Idiomarina	0.173265	0.561161
Granulicella	0.173947	0.561161
Olsenella	0.173947	0.561161
Hassallia	0.173972	0.561161
F0332	0.174116	0.561161
UCG-003	0.174116	0.561161
[Eubacterium]_nodatum_group	0.174159	0.561161
Hymenobacter	0.174429	0.561161
unidentified_Subgroup_17	0.174576	0.561161
Ahniella	0.174896	0.561161
Methanoregula	0.175546	0.561161
Sphaerotilus	0.175838	0.561161
Negativibacillus	0.176996	0.561161
Paraprevotella	0.177469	0.561161
Selenomonas	0.178087	0.561161
unidentified_0319-6G20	0.180661	0.561161
unidentified_BSV26	0.181344	0.561161
Desulfobacca	0.181603	0.561161
Alcanivorax	0.182854	0.561161
Chryseobacterium	0.182854	0.561161
Bradyrhizobium	0.18336	0.561161
Lautropia	0.183567	0.561161
Flectobacillus	0.185521	0.561161
Nordella	0.18557	0.561161
ADurb.Bin118	0.186261	0.561161
Chthoniobacter	0.187033	0.561161
Candidatus_Entotheonella	0.188028	0.561161
Nocardia	0.189778	0.561161
Acidicaldus	0.191205	0.561161
Geodermatophilus	0.193534	0.561161
C1-B045	0.195292	0.561161
Minicystis	0.195292	0.561161
Candidatus_Actinomarina	0.19597	0.561161
Oxobacter	0.19597	0.561161
Peredibacter	0.197079	0.561161
Klenkia	0.198581	0.561161
Clostridioides	0.200193	0.561161
Campylobacter	0.202321	0.561161
Eremococcus	0.202321	0.561161
Muribaculum	0.202321	0.561161
CHKCI001	0.20396	0.561161
Actinomadura	0.204098	0.561161
Neochlamydia	0.207637	0.561161
Geobacter	0.207808	0.561161
Pannonibacter	0.210027	0.561161
Neisseria	0.210152	0.561161
unidentified_Oscillospiraceae	0.212243	0.561161
Lactiplantibacillus	0.213039	0.561161
Lentimicrobium	0.21479	0.561161
unidentified_IMCC26256	0.220834	0.561161
unidentified_MBNT15	0.221884	0.561161
Candidatus_Soleaferrea	0.222761	0.561161
Gibbsiella	0.224594	0.561161
Burkholderia-Caballeronia-Paraburkholderia	0.225846	0.561161
Methylobacterium-Methylorubrum	0.226804	0.561161
Haliangium	0.228804	0.561161
SWB02	0.228805	0.561161
Lachnospiraceae_ND3007_group	0.23229	0.561161
Auricoccus-Abyssicoccus	0.232633	0.561161
Methylobacter	0.233851	0.561161
Sporobacter	0.234459	0.561161
Pedomicrobium	0.234833	0.561161
Erysipelotrichaceae_UCG-003	0.236067	0.561161
Ochrobactrum	0.236306	0.561161
Limnobacter	0.23639	0.561161
Edaphobaculum	0.239651	0.561161
Terrimonas	0.240664	0.561161
Dyella	0.241127	0.561161
[Eubacterium]_eligens_group	0.241423	0.561161
Actinomyces	0.242974	0.561161
Exiguobacterium	0.244425	0.561161
Clostridium_sensu_stricto_5	0.247298	0.561161
Simplicispira	0.251179	0.561161
Methylococcus	0.252696	0.561161
Sphingobacterium	0.253908	0.561161
LD29	0.255394	0.561161
Saccharopolyspora	0.262985	0.561161
Ornithinimicrobium	0.263078	0.561161
Mitsuokella	0.263666	0.561161
Rheinheimera	0.280002	0.561161
Streptococcus	0.282142	0.561161
unidentified_[Eubacterium]_coprostanoligenes_group	0.288394	0.561161
Truepera	0.289474	0.561161
Acidovorax	0.305802	0.561161
Catenulispora	0.305976	0.561161
Rikenellaceae_RC9_gut_group	0.30943	0.561161
Jatrophihabitans	0.314706	0.561161
Thauera	0.315553	0.561161
Lacticaseibacillus	0.317856	0.561161
Lutispora	0.31982	0.561161
Akkermansia	0.327276	0.561161
[Eubacterium]_ruminantium_group	0.330392	0.561161
Lachnospira	0.330603	0.561161
Hydrogenispora	0.335037	0.561161
Prevotellaceae_UCG-001	0.335225	0.561161
[Eubacterium]_fissicatena_group	0.338801	0.561161
Abditibacterium	0.338801	0.561161
Acidipila-Silvibacterium	0.338801	0.561161
Actinopolymorpha	0.338801	0.561161
Actinospica	0.338801	0.561161
Adhaeribacter	0.338801	0.561161
Aestuariimicrobium	0.338801	0.561161
Agromyces	0.338801	0.561161
Ahrensia	0.338801	0.561161
Alkaliphilus	0.338801	0.561161
Allobaculum	0.338801	0.561161
Alloscardovia	0.338801	0.561161
alphaI_cluster	0.338801	0.561161
Amnipila	0.338801	0.561161
Anaerosalibacter	0.338801	0.561161
Aquipuribacter	0.338801	0.561161
Azoarcus	0.338801	0.561161
Azospira	0.338801	0.561161
Brochothrix	0.338801	0.561161
Caenimonas	0.338801	0.561161
Candidatus_Anammoximicrobium	0.338801	0.561161
Candidatus_Arthromitus	0.338801	0.561161
Candidatus_Competibacter	0.338801	0.561161
Candidatus_Methylomirabilis	0.338801	0.561161
Candidatus_Methylospira	0.338801	0.561161
Candidatus_Midichloria	0.338801	0.561161
Candidatus_Nitrososphaera	0.338801	0.561161
Candidatus_Paracaedibacter	0.338801	0.561161
Candidatus_Xiphinematobacter	0.338801	0.561161
Castellaniella	0.338801	0.561161
Catonella	0.338801	0.561161
Chitinimonas	0.338801	0.561161
Chroococcidiopsis_SAG_2023	0.338801	0.561161
Citrifermentans	0.338801	0.561161
Cloacibacterium	0.338801	0.561161
Clostridium_sensu_stricto_6	0.338801	0.561161
Coxiella	0.338801	0.561161
Crenothrix	0.338801	0.561161
Cupriavidus	0.338801	0.561161
Cyclobacterium	0.338801	0.561161
Dactylosporangium	0.338801	0.561161
Egicoccus	0.338801	0.561161
Elizabethkingia	0.338801	0.561161
Endomicrobium	0.338801	0.561161
Fastidiosipila	0.338801	0.561161
FCPS473	0.338801	0.561161
FFCH7168	0.338801	0.561161
Filifactor	0.338801	0.561161
Flavihumibacter	0.338801	0.561161
Flavitalea	0.338801	0.561161
Flindersiella	0.338801	0.561161
Frateuria	0.338801	0.561161
Frisingicoccus	0.338801	0.561161
Gordonia	0.338801	0.561161
Gordonibacter	0.338801	0.561161
Haloimpatiens	0.338801	0.561161
Herbaspirillum	0.338801	0.561161
Hirschia	0.338801	0.561161
HT002	0.338801	0.561161
Irregularibacter	0.338801	0.561161
Jeotgalicoccus	0.338801	0.561161
JG30a-KF-32	0.338801	0.561161
JGI-0000079-D21	0.338801	0.561161
JGI_0001001-H03	0.338801	0.561161
Kitasatospora	0.338801	0.561161
Kutzneria	0.338801	0.561161
Laceyella	0.338801	0.561161
Lachnospiraceae_FCS020_group	0.338801	0.561161
Lachnospiraceae_UCG-002	0.338801	0.561161
Leptonema	0.338801	0.561161
Leptospirillum	0.338801	0.561161
Levilinea	0.338801	0.561161
Limibaculum	0.338801	0.561161
Litoricola	0.338801	0.561161
Litorilinea	0.338801	0.561161
Luteitalea	0.338801	0.561161
Magnetospirillum	0.338801	0.561161
Marivita	0.338801	0.561161
Marmoricola	0.338801	0.561161
Methanocella	0.338801	0.561161
Methanospirillum	0.338801	0.561161
Microbispora	0.338801	0.561161
Microlunatus	0.338801	0.561161
Micromonospora	0.338801	0.561161
Micropruina	0.338801	0.561161
Mycoplasma	0.338801	0.561161
Nannocystis	0.338801	0.561161
Nitrolancea	0.338801	0.561161
Nitrosomonas	0.338801	0.561161
Nitrospina	0.338801	0.561161
Nonomuraea	0.338801	0.561161
oc32	0.338801	0.561161
OLB13	0.338801	0.561161
Paenarthrobacter	0.338801	0.561161
Paeniclostridium	0.338801	0.561161
Paeniglutamicibacter	0.338801	0.561161
Parascardovia	0.338801	0.561161
Pelolinea	0.338801	0.561161
Pelosinus	0.338801	0.561161
Pelospora	0.338801	0.561161
Peptoclostridium	0.338801	0.561161
Phaeospirillum	0.338801	0.561161
Planifilum	0.338801	0.561161
PMMR1	0.338801	0.561161
Porticoccus	0.338801	0.561161
Prevotellaceae_UCG-003	0.338801	0.561161
Prosthecomicrobium	0.338801	0.561161
Proteus	0.338801	0.561161
Pseudarcobacter	0.338801	0.561161
Pseudochrobactrum	0.338801	0.561161
Pseudohongiella	0.338801	0.561161
Puia	0.338801	0.561161
Rhizomicrobium	0.338801	0.561161
Rickettsia	0.338801	0.561161
Roseimaritima	0.338801	0.561161
Roseisolibacter	0.338801	0.561161
Sarcina	0.338801	0.561161
SCGC_AAA164-E04	0.338801	0.561161
Sellimonas	0.338801	0.561161
Sinomonas	0.338801	0.561161
Slackia	0.338801	0.561161
SM1A02	0.338801	0.561161
Synechocystis_CCALA_700	0.338801	0.561161
Tagaea	0.338801	0.561161
Telmatospirillum	0.338801	0.561161
Terrabacter	0.338801	0.561161
Thiogranum	0.338801	0.561161
TM7a	0.338801	0.561161
TM7x	0.338801	0.561161
Tychonema_CCAP_1459-11B	0.338801	0.561161
UCG-009	0.338801	0.561161
Undibacterium	0.338801	0.561161
unidentified_A0839	0.338801	0.561161
unidentified_Azospirillaceae	0.338801	0.561161
unidentified_Candidatus_Kaiserbacteria	0.338801	0.561161
unidentified_Candidatus_Woesebacteria	0.338801	0.561161
unidentified_Candidatus_Wolfebacteria	0.338801	0.561161
unidentified_Chitinophagaceae	0.338801	0.561161
unidentified_Clostridia_UCG-014	0.338801	0.561161
unidentified_Clostridia_vadinBB60_group	0.338801	0.561161
unidentified_JG30-KF-CM45	0.338801	0.561161
unidentified_Kapabacteriales	0.338801	0.561161
unidentified_Latescibacterota	0.338801	0.561161
unidentified_Lineage_IV	0.338801	0.561161
unidentified_Micropepsaceae	0.338801	0.561161
unidentified_mle1-27	0.338801	0.561161
unidentified_Pedosphaeraceae	0.338801	0.561161
unidentified_Rhodanobacteraceae	0.338801	0.561161
unidentified_SAR116_clade	0.338801	0.561161
unidentified_SCGC_AAA011-D5	0.338801	0.561161
unidentified_Syntrophobacterales	0.338801	0.561161
unidentified_Vicinamibacterales	0.338801	0.561161
unidentified_WWE3	0.338801	0.561161
Woeseia	0.338801	0.561161
Yoonia-Loktanella	0.338801	0.561161
Dubosiella	0.342122	0.561161
Dongia	0.347542	0.561161
Halomonas	0.34967	0.561161
Ilumatobacter	0.350974	0.561161
Prevotellaceae_Ga6A1_group	0.352269	0.561161
Candidatus_Udaeobacter	0.352834	0.561161
[Clostridium]_innocuum_group	0.354061	0.561161
1174-901-12	0.355918	0.561161
Acetatifactor	0.355918	0.561161
Actinobacillus	0.355918	0.561161
Aggregatibacter	0.355918	0.561161
AKYG587	0.355918	0.561161
Algicola	0.355918	0.561161
Allisonella	0.355918	0.561161
Anaerocolumna	0.355918	0.561161
Anaerotruncus	0.355918	0.561161
Anaerovibrio	0.355918	0.561161
Aneurinibacillus	0.355918	0.561161
Asaia	0.355918	0.561161
ASF356	0.355918	0.561161
Aurantivirga	0.355918	0.561161
BBMC-4	0.355918	0.561161
Brevibacillus	0.355918	0.561161
Candidatus_Alysiosphaera	0.355918	0.561161
Candidatus_Micrarchaeum	0.355918	0.561161
Candidatus_Nitrosotenuis	0.355918	0.561161
Candidatus_Ovatusbacter	0.355918	0.561161
Cellulosilyticum	0.355918	0.561161
Clostridium_sensu_stricto_10	0.355918	0.561161
Clostridium_sensu_stricto_7	0.355918	0.561161
Craurococcus-Caldovatus	0.355918	0.561161
DNF00809	0.355918	0.561161
Edwardsiella	0.355918	0.561161
Fenollaria	0.355918	0.561161
Gallicola	0.355918	0.561161
Geothrix	0.355918	0.561161
Glaciecola	0.355918	0.561161
Haloplasma	0.355918	0.561161
HN-HF0106	0.355918	0.561161
Hungatella	0.355918	0.561161
Hypnocyclicus	0.355918	0.561161
Inhella	0.355918	0.561161
Kurthia	0.355918	0.561161
Latilactobacillus	0.355918	0.561161
Lentibacter	0.355918	0.561161
Luedemannella	0.355918	0.561161
Luteolibacter	0.355918	0.561161
Mariniphaga	0.355918	0.561161
Meiothermus	0.355918	0.561161
Methanobacterium	0.355918	0.561161
Methanoculleus	0.355918	0.561161
Methanomassiliicoccus	0.355918	0.561161
Methanosarcina	0.355918	0.561161
Methylophilus	0.355918	0.561161
Methylovirgula	0.355918	0.561161
Microcoleus_Es-Yyy1400	0.355918	0.561161
Moryella	0.355918	0.561161
Neomicrococcus	0.355918	0.561161
Nitrosospira	0.355918	0.561161
Oleibacter	0.355918	0.561161
Pantoea	0.355918	0.561161
Pedobacter	0.355918	0.561161
Planococcus	0.355918	0.561161
Polycyclovorans	0.355918	0.561161
Porphyrobacter	0.355918	0.561161
possible_genus_04	0.355918	0.561161
Pseudogracilibacillus	0.355918	0.561161
Rhodovastum	0.355918	0.561161
RS62_marine_group	0.355918	0.561161
Schumannella	0.355918	0.561161
Shuttleworthia	0.355918	0.561161
Sphaerisporangium	0.355918	0.561161
Sphaerobacter	0.355918	0.561161
Sphingopyxis	0.355918	0.561161
Sphingorhabdus	0.355918	0.561161
Sporosarcina	0.355918	0.561161
Succinivibrio	0.355918	0.561161
Sulfobacillus	0.355918	0.561161
Sulfurovum	0.355918	0.561161
Sva0996_marine_group	0.355918	0.561161
TG-45	0.355918	0.561161
Tolumonas	0.355918	0.561161
Tunicatimonas	0.355918	0.561161
UC5-1-2E3	0.355918	0.561161
unidentified_Ethanoligenenaceae	0.355918	0.561161
unidentified_Frankiales	0.355918	0.561161
unidentified_Gaiellales	0.355918	0.561161
unidentified_KI89A_clade	0.355918	0.561161
unidentified_Saprospiraceae	0.355918	0.561161
unidentified_SBR1031	0.355918	0.561161
YC-ZSS-LKJ147	0.355918	0.561161
Georgfuchsia	0.361393	0.568493
Photobacterium	0.364535	0.572128
Xanthomonas	0.367662	0.575725
Bacteroides	0.369663	0.577546
Escherichia-Shigella	0.371753	0.579497
Proteocatella	0.376758	0.580673
Alloprevotella	0.377287	0.580673
Cellulomonas	0.37731	0.580673
Parabacteroides	0.377506	0.580673
Lachnoclostridium	0.377564	0.580673
Lysobacter	0.378607	0.580673
Promicromonospora	0.380089	0.580673
Acetobacter	0.380273	0.580673
Granulicatella	0.380381	0.580673
Oscillibacter	0.380935	0.580673
Staphylococcus	0.38225	0.581392
Jeotgalibaca	0.389511	0.589857
Turicibacter	0.389636	0.589857
Flavisolibacter	0.390957	0.589857
Caulobacter	0.391241	0.589857
[Ruminococcus]_gnavus_group	0.392785	0.590893
Terrisporobacter	0.394394	0.591023
Paenibacillus	0.395357	0.591023
[Eubacterium]_hallii_group	0.395445	0.591023
Massilia	0.399702	0.594238
Megasphaera	0.399869	0.594238
Helicobacter	0.400803	0.594238
Frankia	0.401046	0.594238
Sedimentibacter	0.404165	0.59656
Tepidimonas	0.404345	0.59656
Demequina	0.410125	0.603795
Erysipelatoclostridium	0.414545	0.606762
Romboutsia	0.414718	0.606762
Leptotrichia	0.414782	0.606762
Solirubrobacter	0.416452	0.607913
Fusicatenibacter	0.417389	0.607993
Ellin6067	0.418461	0.608269
Gracilibacillus	0.419786	0.608777
Enteractinococcus	0.420578	0.608777
Delftia	0.422094	0.609691
Amycolatopsis	0.424752	0.610962
Blautia	0.425326	0.610962
Gardnerella	0.425634	0.610962
Veillonella	0.429873	0.615765
Pseudoxanthomonas	0.433861	0.618713
Occallatibacter	0.434981	0.618713
Paracoccus	0.436222	0.618713
Pseudonocardia	0.436626	0.618713
Phascolarctobacterium	0.43705	0.618713
Flavobacterium	0.43732	0.618713
Thermoflexus	0.445143	0.626058
Pediococcus	0.446201	0.626058
Aridibacter	0.447469	0.626058
OM60(NOR5)_clade	0.447469	0.626058
Rhizobacter	0.447632	0.626058
hgcI_clade	0.447963	0.626058
RB41	0.450093	0.627761
Fusobacterium	0.451886	0.628989
Chryseomicrobium	0.453909	0.630248
Odoribacter	0.45462	0.630248
Cetobacterium	0.460418	0.637005
Hydrogenophaga	0.462318	0.638351
Brevundimonas	0.470668	0.64858
Megamonas	0.471766	0.648797
Candidatus_Nitrotoga	0.474624	0.651426
Vogesella	0.477927	0.654182
Dialister	0.478531	0.654182
Devosia	0.488696	0.666756
Agathobacter	0.497722	0.676478
Prevotella_7	0.497785	0.676478
Enhydrobacter	0.503189	0.682475
Defluviitaleaceae_UCG-011	0.505528	0.68414
Psychrobacter	0.506402	0.68414
Allorhizobium-Neorhizobium-Pararhizobium-Rhizobium	0.508642	0.68582
UCG-005	0.512633	0.689852
Microvirga	0.515726	0.692661
Neptuniibacter	0.517924	0.694259
Defluviicoccus	0.521335	0.695952
Ferritrophicum	0.521352	0.695952
Paraclostridium	0.522749	0.695952
Blastocatella	0.523227	0.695952
Perlucidibaca	0.524492	0.696291
Haliscomenobacter	0.52588	0.696791
Lachnospiraceae_UCG-010	0.530481	0.700963
Aquicella	0.531063	0.700963
Coriobacteriaceae_UCG-002	0.535956	0.706068
Collinsella	0.538505	0.708072
Chujaibacter	0.54195	0.711245
Sutterella	0.543252	0.711598
Leuconostoc	0.545523	0.713218
Phenylobacterium	0.549033	0.715281
Bosea	0.549178	0.715281
Proteiniphilum	0.550547	0.715456
UBA1819	0.553101	0.715456
Peptostreptococcus	0.553647	0.715456
Rubellimicrobium	0.554786	0.715456
Mumia	0.554797	0.715456
Sphingobium	0.555759	0.715456
Acetanaerobacterium	0.557575	0.715456
Azospirillum	0.558326	0.715456
Caproiciproducens	0.560636	0.715456
Clostridium_sensu_stricto_9	0.5607	0.715456
Methylotenera	0.561848	0.715456
Alistipes	0.561929	0.715456
Elstera	0.563377	0.715456
Anaerovorax	0.56392	0.715456
Altererythrobacter	0.564888	0.715456
Rhodococcus	0.565929	0.715459
Sulfuricella	0.573208	0.723334
Limosilactobacillus	0.574503	0.723643
Lachnoanaerobaculum	0.578885	0.727831
Lachnospiraceae_NK4A136_group	0.581126	0.728057
Holdemania	0.581178	0.728057
Luteimonas	0.596807	0.745013
Uruburuella	0.596875	0.745013
Curvibacter	0.598178	0.745289
Ruminococcus	0.601969	0.74741
Murdochiella	0.60205	0.74741
Iamia	0.603197	0.747487
Treponema	0.605837	0.74941
Lactobacillus	0.609809	0.75257
Varibaculum	0.611119	0.75257
Cellvibrio	0.611846	0.75257
Intestinimonas	0.61276	0.75257
Colidextribacter	0.615126	0.754131
Catenibacterium	0.629138	0.76994
Oerskovia	0.630647	0.770418
Bdellovibrio	0.635079	0.773548
Crossiella	0.636475	0.773548
Roseburia	0.636578	0.773548
unidentified_TK10	0.638937	0.774746
Monoglobus	0.640689	0.774746
Longispora	0.640937	0.774746
Nitrospira	0.645155	0.77848
Sandaracinus	0.648345	0.780961
Solibacillus	0.651522	0.783418
unidentified_Symbiobacteraceae	0.654288	0.785373
Faecalibaculum	0.659891	0.790722
Weissella	0.66589	0.796525
Steroidobacter	0.667749	0.797364
Alteromonas	0.673325	0.802631
Finegoldia	0.675055	0.803304
Faecalibacterium	0.678918	0.806508
unidentified_Comamonadaceae	0.680369	0.80684
Aeromonas	0.682861	0.80815
Bauldia	0.685786	0.80815
Dorea	0.686034	0.80815
Glutamicibacter	0.686691	0.80815
TPD-58	0.687338	0.80815
Rhodanobacter	0.692575	0.81292
Lachnospiraceae_UCG-001	0.702754	0.82158
Desemzia	0.703124	0.82158
Family_XIII_AD3011_group	0.70353	0.82158
Flavonifractor	0.709136	0.826725
Hydrogenoanaerobacterium	0.711306	0.827855
unidentified_Xanthobacteraceae	0.714805	0.830524
Deinococcus	0.727497	0.843848
Mesorhizobium	0.729458	0.844701
Anoxybacillus	0.737279	0.849824
Family_XIII_UCG-001	0.737471	0.849824
[Eubacterium]_brachy_group	0.74005	0.849824
Kineococcus	0.74005	0.849824
Prevotellaceae_NK3B31_group	0.74005	0.849824
Rothia	0.743767	0.852499
Anaerostipes	0.744854	0.852499
Enterobacter	0.746798	0.853307
Atopostipes	0.751391	0.856938
Thermoactinomyces	0.754324	0.856938
Tissierella	0.754324	0.856938
Lachnospiraceae_UCG-004	0.75596	0.856938
Janthinobacterium	0.756195	0.856938
Ligilactobacillus	0.75863	0.858285
unidentified_Zixibacteria	0.761845	0.86051
Coprococcus	0.764811	0.862447
Enterococcus	0.769089	0.865854
Aerococcus	0.772232	0.867973
Methylobacillus	0.775098	0.869777
Alicyclobacillus	0.77693	0.870414
Georgenia	0.782748	0.875509
Parasutterella	0.794442	0.887149
Streptomyces	0.796586	0.888103
Friedmanniella	0.803719	0.894291
Thermus	0.804732	0.894291
Acidothermus	0.810421	0.898214
P3OB-42	0.8112	0.898214
Pectobacterium	0.812173	0.898214
Anaerococcus	0.813702	0.898462
Quadrisphaera	0.820862	0.904061
Gemmatimonas	0.821397	0.904061
Clostridium_sensu_stricto_8	0.829224	0.911221
Bacillus	0.832914	0.912911
Prevotella_9	0.836412	0.912911
Haemophilus	0.837444	0.912911
Subdoligranulum	0.838002	0.912911
Ralstonia	0.838017	0.912911
Achromobacter	0.838712	0.912911
Rhodoplanes	0.843321	0.915319
CL500-29_marine_group	0.843581	0.915319
Atopobium	0.848415	0.918272
Micrococcus	0.848968	0.918272
unidentified_Lachnospiraceae	0.851977	0.919308
Oceanobacillus	0.852595	0.919308
Arthrobacter	0.858552	0.923189
Saccharomonospora	0.860919	0.923189
Paenisporosarcina	0.861425	0.923189
Pseudomonas	0.862618	0.923189
Noviherbaspirillum	0.86323	0.923189
Propionibacterium	0.864234	0.923189
Tyzzerella	0.867824	0.925063
Novosphingobium	0.868673	0.925063
Roseomonas	0.870221	0.925281
Corynebacterium	0.87225	0.925573
Aureimonas	0.873182	0.925573
Kytococcus	0.875274	0.926366
Prevotella	0.8797	0.928453
UCG-002	0.879942	0.928453
Lawsonella	0.881791	0.92853
unidentified_Desulfobacterota	0.88271	0.92853
Negativicoccus	0.887393	0.932033
GCA-900066575	0.893174	0.935533
Kribbella	0.893441	0.935533
Christensenellaceae_R-7_group	0.896702	0.937017
Mucispirillum	0.897578	0.937017
Clostridium_sensu_stricto_1	0.907392	0.945829
Comamonas	0.912922	0.950156
Bifidobacterium	0.915971	0.951891
Roseiarcus	0.924718	0.958912
Acinetobacter	0.926898	0.958912
Brevibacterium	0.928812	0.958912
Variovorax	0.929959	0.958912
Lachnospiraceae_UCG-003	0.930635	0.958912
unidentified_Ruminococcaceae	0.931077	0.958912
[Ruminococcus]_gauvreauii_group	0.935562	0.961368
[Eubacterium]_ventriosum_group	0.936804	0.961368
HIMB11	0.938119	0.961368
CAG-56	0.939043	0.961368
unidentified_Rhodospirillales	0.940612	0.961546
[Ruminococcus]_torques_group	0.945614	0.965227
Ramlibacter	0.949564	0.967288
Peptoniphilus	0.952818	0.967288
Porphyromonas	0.952909	0.967288
Nocardioides	0.953249	0.967288
OM27_clade	0.955981	0.968634
SCGC-AB-539-J10	0.966295	0.977646
Agrococcus	0.969844	0.978546
Dietzia	0.970661	0.978546
Bilophila	0.971444	0.978546
Reyranella	0.982458	0.988195
Ellin516	0.986428	0.990742
Opitutus	0.990794	0.993678
Microbacterium	0.997279	0.997688
Kocuria	0.997688	0.997688

## Sheet: Number of induced abortions_1
Taxonomy	Number of induced abortions(group 1, 0; group 2, ≥1)
	p-values	FDR
Rubellimicrobium	0.0327518	0.607359
Lachnospiraceae_UCG-010	0.0395033	0.607359
Pseudoalteromonas	0.0601099	0.607359
Dialister	0.07073	0.607359
Enterorhabdus	0.0824775	0.607359
Enterobacter	0.0837775	0.607359
Fonticella	0.0847388	0.607359
Roseomonas	0.0937212	0.607359
Sphingomonas	0.0961632	0.607359
Pectobacterium	0.10116	0.607359
Clostridium_sensu_stricto_8	0.103303	0.607359
Lysinibacillus	0.106071	0.607359
Agrococcus	0.111069	0.607359
Cellulomonas	0.120898	0.607359
Novosphingobium	0.121735	0.607359
Caulobacter	0.123465	0.607359
Ilumatobacter	0.126377	0.607359
GCA-900066575	0.128557	0.607359
Crossiella	0.129502	0.607359
Holdemanella	0.133775	0.607359
CAG-56	0.138	0.607359
Gardnerella	0.143819	0.607359
Acetanaerobacterium	0.143829	0.607359
Haemophilus	0.156195	0.607359
Pseudoxanthomonas	0.15766	0.607359
[Eubacterium]_brachy_group	0.166952	0.607359
Kineococcus	0.166952	0.607359
Prevotellaceae_NK3B31_group	0.166952	0.607359
Thermoactinomyces	0.167168	0.607359
Tissierella	0.167168	0.607359
Marinobacter	0.167363	0.607359
Idiomarina	0.167839	0.607359
Hymenobacter	0.168851	0.607359
Lawsonella	0.169452	0.607359
Sva0081_sediment_group	0.170013	0.607359
BSV13	0.170013	0.607359
Leucobacter	0.170751	0.607359
Lactococcus	0.17084	0.607359
F0332	0.172274	0.607359
UCG-003	0.172274	0.607359
unidentified_Symbiobacteraceae	0.17249	0.607359
Arenimonas	0.172784	0.607359
IS-44	0.173648	0.607359
Oryzihumus	0.173648	0.607359
Mucispirillum	0.173756	0.607359
Ahniella	0.175752	0.607359
Methylomonas	0.176108	0.607359
Alcanivorax	0.176826	0.607359
Chryseobacterium	0.176826	0.607359
Hassallia	0.178677	0.607359
unidentified_Subgroup_17	0.179475	0.607359
Lachnospiraceae_UCG-003	0.180384	0.607359
Catenulispora	0.180461	0.607359
Lachnoanaerobaculum	0.181293	0.607359
Phascolarctobacterium	0.18156	0.607359
unidentified_BSV26	0.181777	0.607359
Caproiciproducens	0.182906	0.607359
Selenomonas	0.183206	0.607359
unidentified_Desulfobacterota	0.185171	0.607359
Aquicella	0.187787	0.607359
Perlucidibaca	0.190042	0.607359
Paraclostridium	0.190664	0.607359
ADurb.Bin118	0.191937	0.607359
Fusobacterium	0.193056	0.607359
Haliscomenobacter	0.194465	0.607359
Veillonella	0.197142	0.607359
Jatrophihabitans	0.19822	0.607359
Christensenellaceae_R-7_group	0.198509	0.607359
Megamonas	0.201024	0.607359
Candidatus_Actinomarina	0.202265	0.607359
Oxobacter	0.202265	0.607359
Methylobacterium-Methylorubrum	0.203204	0.607359
Peredibacter	0.203513	0.607359
Mizugakiibacter	0.203822	0.607359
Klenkia	0.205269	0.607359
Thermus	0.206783	0.607359
Geobacter	0.208314	0.607359
Mitsuokella	0.20898	0.607359
Bacillus	0.209402	0.607359
CHKCI001	0.210498	0.607359
Gemella	0.211777	0.607359
Clostridium_sensu_stricto_1	0.214107	0.607359
Cetobacterium	0.219159	0.607359
Helicobacter	0.219489	0.607359
Roseburia	0.224415	0.607359
Smithella	0.227429	0.607359
Hydrogenoanaerobacterium	0.227658	0.607359
Odoribacter	0.229154	0.607359
Prevotella_9	0.229608	0.607359
Coprococcus	0.23023	0.607359
Rhodococcus	0.231303	0.607359
Sumerlaea	0.231394	0.607359
unidentified_Comamonadaceae	0.23398	0.607359
Longispora	0.234889	0.607359
Thermoflexus	0.236334	0.607359
Treponema	0.242777	0.607359
Alteromonas	0.244069	0.607359
Turicibacter	0.244076	0.607359
Amycolatopsis	0.246406	0.607359
Holdemania	0.248685	0.607359
Akkermansia	0.254892	0.607359
Clostridium_sensu_stricto_5	0.256272	0.607359
Leuconostoc	0.257649	0.607359
Tyzzerella	0.258632	0.607359
Klebsiella	0.258643	0.607359
Simplicispira	0.259818	0.607359
Aerococcus	0.26027	0.607359
Demequina	0.260979	0.607359
Methylococcus	0.261861	0.607359
Steroidobacter	0.262377	0.607359
Alistipes	0.262649	0.607359
Sphingobacterium	0.262894	0.607359
Parasutterella	0.263203	0.607359
unidentified_Gemmatimonadaceae	0.270525	0.607359
Ornithinimicrobium	0.272536	0.607359
CL500-29_marine_group	0.272829	0.607359
Neptuniibacter	0.273109	0.607359
Dechloromonas	0.273593	0.607359
Lachnospiraceae_NK4A136_group	0.274382	0.607359
Desemzia	0.277427	0.607359
Candidatus_Koribacter	0.278594	0.607359
Uruburuella	0.282359	0.607359
Acidothermus	0.283442	0.607359
Azonexus	0.284022	0.607359
Alloprevotella	0.284733	0.607359
unidentified_[Eubacterium]_coprostanoligenes_group	0.28986	0.607359
Enhydrobacter	0.291274	0.607359
Corynebacterium	0.291278	0.607359
Occallatibacter	0.292897	0.607359
Skermanella	0.293431	0.607359
Nevskia	0.294785	0.607359
Microbacterium	0.297011	0.607359
Lachnospiraceae_UCG-001	0.299436	0.607359
Stenotrophomonas	0.299914	0.607359
Iamia	0.30176	0.607359
Desulfatiglans	0.304664	0.607359
Oscillibacter	0.304696	0.607359
Propionibacterium	0.305389	0.607359
[Eubacterium]_ruminantium_group	0.309878	0.607359
unidentified_Chloroplast	0.312238	0.607359
Photobacterium	0.312442	0.607359
Edaphobacter	0.319607	0.607359
Prevotellaceae_UCG-001	0.320701	0.607359
Deinococcus	0.321007	0.607359
UCG-002	0.325282	0.607359
Ligilactobacillus	0.327066	0.607359
Enterococcus	0.327606	0.607359
Syntrophus	0.330155	0.607359
Candidatus_Udaeobacter	0.332995	0.607359
Alcaligenes	0.337705	0.607359
Devosia	0.337835	0.607359
Faecalibaculum	0.338361	0.607359
1174-901-12	0.340893	0.607359
[Eubacterium]_fissicatena_group	0.340893	0.607359
Abditibacterium	0.340893	0.607359
Acetatifactor	0.340893	0.607359
Acidipila-Silvibacterium	0.340893	0.607359
Actinospica	0.340893	0.607359
Aggregatibacter	0.340893	0.607359
Agromyces	0.340893	0.607359
Ahrensia	0.340893	0.607359
Allobaculum	0.340893	0.607359
Amnipila	0.340893	0.607359
Anaerosalibacter	0.340893	0.607359
Anaerovibrio	0.340893	0.607359
Aneurinibacillus	0.340893	0.607359
Asaia	0.340893	0.607359
ASF356	0.340893	0.607359
Aurantivirga	0.340893	0.607359
Brochothrix	0.340893	0.607359
Candidatus_Alysiosphaera	0.340893	0.607359
Candidatus_Anammoximicrobium	0.340893	0.607359
Candidatus_Arthromitus	0.340893	0.607359
Candidatus_Nitrososphaera	0.340893	0.607359
Candidatus_Nitrosotenuis	0.340893	0.607359
Candidatus_Xiphinematobacter	0.340893	0.607359
Castellaniella	0.340893	0.607359
Catonella	0.340893	0.607359
Chroococcidiopsis_SAG_2023	0.340893	0.607359
Clostridium_sensu_stricto_10	0.340893	0.607359
Craurococcus-Caldovatus	0.340893	0.607359
Egicoccus	0.340893	0.607359
Fastidiosipila	0.340893	0.607359
Fenollaria	0.340893	0.607359
Filifactor	0.340893	0.607359
Frateuria	0.340893	0.607359
Gallicola	0.340893	0.607359
Haloplasma	0.340893	0.607359
Herbaspirillum	0.340893	0.607359
HN-HF0106	0.340893	0.607359
HT002	0.340893	0.607359
Hungatella	0.340893	0.607359
Hypnocyclicus	0.340893	0.607359
Inhella	0.340893	0.607359
Irregularibacter	0.340893	0.607359
Jeotgalicoccus	0.340893	0.607359
JG30a-KF-32	0.340893	0.607359
Kitasatospora	0.340893	0.607359
Kurthia	0.340893	0.607359
Kutzneria	0.340893	0.607359
Lachnospiraceae_FCS020_group	0.340893	0.607359
Latilactobacillus	0.340893	0.607359
Leptonema	0.340893	0.607359
Luedemannella	0.340893	0.607359
Luteolibacter	0.340893	0.607359
Magnetospirillum	0.340893	0.607359
Mariniphaga	0.340893	0.607359
Marivita	0.340893	0.607359
Meiothermus	0.340893	0.607359
Methanocella	0.340893	0.607359
Methanoculleus	0.340893	0.607359
Methanomassiliicoccus	0.340893	0.607359
Methanosarcina	0.340893	0.607359
Microbispora	0.340893	0.607359
Microcoleus_Es-Yyy1400	0.340893	0.607359
Micromonospora	0.340893	0.607359
Moryella	0.340893	0.607359
Nannocystis	0.340893	0.607359
Neomicrococcus	0.340893	0.607359
Nitrolancea	0.340893	0.607359
Nitrosomonas	0.340893	0.607359
Nitrospina	0.340893	0.607359
Nonomuraea	0.340893	0.607359
oc32	0.340893	0.607359
OLB13	0.340893	0.607359
Oleibacter	0.340893	0.607359
Paenarthrobacter	0.340893	0.607359
Paeniclostridium	0.340893	0.607359
Pantoea	0.340893	0.607359
Pedobacter	0.340893	0.607359
Pelolinea	0.340893	0.607359
Phaeospirillum	0.340893	0.607359
Planococcus	0.340893	0.607359
Polycyclovorans	0.340893	0.607359
Porphyrobacter	0.340893	0.607359
possible_genus_04	0.340893	0.607359
Prevotellaceae_UCG-003	0.340893	0.607359
Proteus	0.340893	0.607359
Pseudarcobacter	0.340893	0.607359
Pseudogracilibacillus	0.340893	0.607359
Pseudohongiella	0.340893	0.607359
Puia	0.340893	0.607359
Rhizomicrobium	0.340893	0.607359
Rhodovastum	0.340893	0.607359
Rickettsia	0.340893	0.607359
Roseimaritima	0.340893	0.607359
Roseisolibacter	0.340893	0.607359
RS62_marine_group	0.340893	0.607359
Sarcina	0.340893	0.607359
Schumannella	0.340893	0.607359
Sellimonas	0.340893	0.607359
Sphaerisporangium	0.340893	0.607359
Sphaerobacter	0.340893	0.607359
Sphingopyxis	0.340893	0.607359
Sphingorhabdus	0.340893	0.607359
Sporosarcina	0.340893	0.607359
Sulfurovum	0.340893	0.607359
Sva0996_marine_group	0.340893	0.607359
Synechocystis_CCALA_700	0.340893	0.607359
Terrabacter	0.340893	0.607359
Thiogranum	0.340893	0.607359
TM7a	0.340893	0.607359
TM7x	0.340893	0.607359
Tolumonas	0.340893	0.607359
Tunicatimonas	0.340893	0.607359
Tychonema_CCAP_1459-11B	0.340893	0.607359
unidentified_A0839	0.340893	0.607359
unidentified_Candidatus_Kaiserbacteria	0.340893	0.607359
unidentified_Chitinophagaceae	0.340893	0.607359
unidentified_Clostridia_vadinBB60_group	0.340893	0.607359
unidentified_Ethanoligenenaceae	0.340893	0.607359
unidentified_JG30-KF-CM45	0.340893	0.607359
unidentified_KI89A_clade	0.340893	0.607359
unidentified_Micropepsaceae	0.340893	0.607359
unidentified_SBR1031	0.340893	0.607359
unidentified_WWE3	0.340893	0.607359
Yoonia-Loktanella	0.340893	0.607359
Solirubrobacter	0.342527	0.607359
Blautia	0.343707	0.607359
Acidovorax	0.346042	0.607359
unidentified_SC-I-84	0.348148	0.607359
Actinobacillus	0.350617	0.607359
Actinopolymorpha	0.350617	0.607359
Adhaeribacter	0.350617	0.607359
Aestuariimicrobium	0.350617	0.607359
AKYG587	0.350617	0.607359
Algicola	0.350617	0.607359
Alkaliphilus	0.350617	0.607359
Allisonella	0.350617	0.607359
Alloscardovia	0.350617	0.607359
alphaI_cluster	0.350617	0.607359
Anaerocolumna	0.350617	0.607359
Anaerotruncus	0.350617	0.607359
Aquipuribacter	0.350617	0.607359
Azoarcus	0.350617	0.607359
Azospira	0.350617	0.607359
BBMC-4	0.350617	0.607359
Brevibacillus	0.350617	0.607359
Caenimonas	0.350617	0.607359
Candidatus_Competibacter	0.350617	0.607359
Candidatus_Methylomirabilis	0.350617	0.607359
Candidatus_Methylospira	0.350617	0.607359
Candidatus_Micrarchaeum	0.350617	0.607359
Candidatus_Midichloria	0.350617	0.607359
Candidatus_Ovatusbacter	0.350617	0.607359
Candidatus_Paracaedibacter	0.350617	0.607359
Cellulosilyticum	0.350617	0.607359
Chitinimonas	0.350617	0.607359
Citrifermentans	0.350617	0.607359
Cloacibacterium	0.350617	0.607359
Clostridium_sensu_stricto_6	0.350617	0.607359
Clostridium_sensu_stricto_7	0.350617	0.607359
Coxiella	0.350617	0.607359
Crenothrix	0.350617	0.607359
Cupriavidus	0.350617	0.607359
Cyclobacterium	0.350617	0.607359
Dactylosporangium	0.350617	0.607359
DNF00809	0.350617	0.607359
Edwardsiella	0.350617	0.607359
Elizabethkingia	0.350617	0.607359
Endomicrobium	0.350617	0.607359
FCPS473	0.350617	0.607359
FFCH7168	0.350617	0.607359
Flavihumibacter	0.350617	0.607359
Flavitalea	0.350617	0.607359
Flindersiella	0.350617	0.607359
Frisingicoccus	0.350617	0.607359
Geothrix	0.350617	0.607359
Glaciecola	0.350617	0.607359
Gordonia	0.350617	0.607359
Gordonibacter	0.350617	0.607359
Haloimpatiens	0.350617	0.607359
Hirschia	0.350617	0.607359
JGI-0000079-D21	0.350617	0.607359
JGI_0001001-H03	0.350617	0.607359
Laceyella	0.350617	0.607359
Lachnospiraceae_UCG-002	0.350617	0.607359
Lentibacter	0.350617	0.607359
Leptospirillum	0.350617	0.607359
Levilinea	0.350617	0.607359
Limibaculum	0.350617	0.607359
Litoricola	0.350617	0.607359
Litorilinea	0.350617	0.607359
Luteitalea	0.350617	0.607359
Marmoricola	0.350617	0.607359
Methanobacterium	0.350617	0.607359
Methanospirillum	0.350617	0.607359
Methylophilus	0.350617	0.607359
Methylovirgula	0.350617	0.607359
Microlunatus	0.350617	0.607359
Micropruina	0.350617	0.607359
Mycoplasma	0.350617	0.607359
Nitrosospira	0.350617	0.607359
Paeniglutamicibacter	0.350617	0.607359
Parascardovia	0.350617	0.607359
Pelosinus	0.350617	0.607359
Pelospora	0.350617	0.607359
Peptoclostridium	0.350617	0.607359
Planifilum	0.350617	0.607359
PMMR1	0.350617	0.607359
Porticoccus	0.350617	0.607359
Prosthecomicrobium	0.350617	0.607359
Pseudochrobactrum	0.350617	0.607359
SCGC_AAA164-E04	0.350617	0.607359
Shuttleworthia	0.350617	0.607359
Sinomonas	0.350617	0.607359
Slackia	0.350617	0.607359
SM1A02	0.350617	0.607359
Succinivibrio	0.350617	0.607359
Sulfobacillus	0.350617	0.607359
Tagaea	0.350617	0.607359
Telmatospirillum	0.350617	0.607359
TG-45	0.350617	0.607359
UC5-1-2E3	0.350617	0.607359
UCG-009	0.350617	0.607359
Undibacterium	0.350617	0.607359
unidentified_Azospirillaceae	0.350617	0.607359
unidentified_Candidatus_Woesebacteria	0.350617	0.607359
unidentified_Candidatus_Wolfebacteria	0.350617	0.607359
unidentified_Clostridia_UCG-014	0.350617	0.607359
unidentified_Frankiales	0.350617	0.607359
unidentified_Gaiellales	0.350617	0.607359
unidentified_Kapabacteriales	0.350617	0.607359
unidentified_Latescibacterota	0.350617	0.607359
unidentified_Lineage_IV	0.350617	0.607359
unidentified_mle1-27	0.350617	0.607359
unidentified_Pedosphaeraceae	0.350617	0.607359
unidentified_Rhodanobacteraceae	0.350617	0.607359
unidentified_Saprospiraceae	0.350617	0.607359
unidentified_SAR116_clade	0.350617	0.607359
unidentified_SCGC_AAA011-D5	0.350617	0.607359
unidentified_Syntrophobacterales	0.350617	0.607359
unidentified_Vicinamibacterales	0.350617	0.607359
Woeseia	0.350617	0.607359
YC-ZSS-LKJ147	0.350617	0.607359
Lysobacter	0.351116	0.607359
Halomonas	0.354228	0.611199
Pedomicrobium	0.357951	0.616024
[Eubacterium]_ventriosum_group	0.358823	0.616024
Pseudonocardia	0.363119	0.621168
Acetobacter	0.363633	0.621168
unidentified_MBNT15	0.365773	0.622718
Vibrio	0.366358	0.622718
Subgroup_10	0.36782	0.623655
Ferritrophicum	0.369969	0.62575
Sedimentibacter	0.372805	0.628994
Prevotellaceae_Ga6A1_group	0.375071	0.631262
Georgfuchsia	0.377226	0.632262
Lautropia	0.377511	0.632262
Nordella	0.378642	0.632609
Edaphobaculum	0.380831	0.633475
Xanthomonas	0.38101	0.633475
Rothia	0.384567	0.637842
Lacticaseibacillus	0.386896	0.640153
Limosilactobacillus	0.389038	0.642148
Negativicoccus	0.390566	0.64312
Flavonifractor	0.394046	0.646457
Proteocatella	0.39448	0.646457
Luteimonas	0.398936	0.65065
Ramlibacter	0.398939	0.65065
Lactiplantibacillus	0.402293	0.651977
Reyranella	0.403698	0.651977
Granulicatella	0.404325	0.651977
Hydrogenispora	0.404329	0.651977
unidentified_Anaerolineaceae	0.404511	0.651977
Subdoligranulum	0.406214	0.652017
unidentified_IMCC26256	0.407497	0.652017
Lachnospiraceae_UCG-006	0.40823	0.652017
Nocardia	0.408343	0.652017
Prevotella	0.41035	0.653697
Delftia	0.41262	0.655788
Chujaibacter	0.416505	0.65791
Saccharopolyspora	0.416581	0.65791
UBA1819	0.416836	0.65791
Jeotgalibaca	0.421941	0.664436
Proteiniphilum	0.426161	0.669542
Leptolinea	0.429301	0.672686
Chryseomicrobium	0.430126	0.672686
Bifidobacterium	0.435935	0.680217
Terrimonas	0.438692	0.682482
Bilophila	0.439379	0.682482
Aquabacterium	0.441468	0.684175
Colidextribacter	0.443273	0.685099
Promicromonospora	0.444064	0.685099
Actinomyces	0.446349	0.686476
unidentified_SRB2	0.446961	0.686476
Defluviitaleaceae_UCG-011	0.449627	0.689026
Limnobacter	0.452827	0.690607
Syntrophorhabdus	0.45346	0.690607
Actinomadura	0.454687	0.690607
Rhodanobacter	0.455049	0.690607
Rheinheimera	0.4557	0.690607
Aquisphaera	0.457615	0.691978
Kytococcus	0.459115	0.692717
UCG-005	0.46028	0.692948
Aureimonas	0.464521	0.6978
Bdellovibrio	0.466598	0.699387
P3OB-42	0.468928	0.701344
Tepidimonas	0.470134	0.70137
Desulfovibrio	0.470993	0.70137
Gibbsiella	0.472811	0.701564
RB41	0.473172	0.701564
Methylobacter	0.477165	0.705378
Bosea	0.477803	0.705378
Lachnospira	0.479684	0.706631
unidentified_Xanthobacteraceae	0.483055	0.70897
CAG-352	0.483529	0.70897
Faecalibacterium	0.484376	0.70897
Friedmanniella	0.488192	0.712163
Nocardioides	0.488637	0.712163
Micrococcus	0.494953	0.719835
Brachybacterium	0.500178	0.723771
Erysipelotrichaceae_UCG-003	0.500656	0.723771
Blastococcus	0.500829	0.723771
Erysipelatoclostridium	0.503567	0.725865
Leptotrichia	0.504465	0.725865
Dorea	0.505456	0.725865
Pediococcus	0.508771	0.729097
Neochlamydia	0.512229	0.73252
unidentified_Zixibacteria	0.514101	0.733666
Lachnoclostridium	0.51605	0.734875
Desulfomonile	0.517095	0.734875
Gracilibacillus	0.51964	0.736963
Brevundimonas	0.522788	0.738834
Methanosaeta	0.523116	0.738834
unidentified_SAR324_clade(Marine_group_B)	0.527581	0.743607
Mycobacterium	0.53181	0.748028
Exiguobacterium	0.535018	0.750999
Dongia	0.536778	0.751456
Sphingobium	0.537538	0.751456
Paenisporosarcina	0.539121	0.752134
Brevibacterium	0.541536	0.753315
Microvirga	0.542167	0.753315
unidentified_TK10	0.543756	0.753994
Dyella	0.547231	0.75694
Conexibacter	0.548306	0.75694
Catenibacterium	0.549196	0.75694
Campylobacter	0.554986	0.760331
Eremococcus	0.554986	0.760331
Muribaculum	0.554986	0.760331
Ruminococcus	0.564162	0.771359
Sporobacter	0.570823	0.77668
Variovorax	0.571438	0.77668
Flavobacterium	0.572741	0.77668
Frankia	0.573313	0.77668
Methyloversatilis	0.573817	0.77668
Oceanobacillus	0.578322	0.77668
Auricoccus-Abyssicoccus	0.578387	0.77668
Candidatus_Entotheonella	0.57842	0.77668
Thermomonas	0.580736	0.77668
Collinsella	0.581099	0.77668
Solibacillus	0.581798	0.77668
Chthoniobacter	0.583194	0.77668
[Clostridium]_innocuum_group	0.583976	0.77668
Thauera	0.585534	0.77668
Anaerolinea	0.585827	0.77668
Methylocaldum	0.586926	0.77668
Oerskovia	0.587329	0.77668
SWB02	0.593009	0.782681
Clostridium_sensu_stricto_12	0.595181	0.784036
Lactobacillus	0.597552	0.785649
Arthrobacter	0.599671	0.786924
Aridibacter	0.602978	0.787253
OM60(NOR5)_clade	0.602978	0.787253
Dietzia	0.604004	0.787253
hgcI_clade	0.604519	0.787253
Escherichia-Shigella	0.607264	0.789329
Weissella	0.611756	0.79366
Monoglobus	0.614546	0.795773
LD29	0.622783	0.80372
Clostridium_sensu_stricto_9	0.62303	0.80372
Candidatus_Solibacter	0.624294	0.803837
Allorhizobium-Neorhizobium-Pararhizobium-Rhizobium	0.626845	0.805608
Flectobacillus	0.629918	0.807638
Family_XIII_AD3011_group	0.630783	0.807638
[Eubacterium]_siraeum_group	0.632741	0.808634
Gaiella	0.637351	0.811282
Finegoldia	0.637574	0.811282
Negativibacillus	0.638366	0.811282
unidentified_Rhodospirillales	0.641086	0.81323
Psychrobacter	0.644481	0.81476
Bryobacter	0.64602	0.81476
Sutterella	0.646869	0.81476
Methylobacillus	0.647051	0.81476
Pannonibacter	0.649108	0.815065
Sphaerotilus	0.649673	0.815065
Methylocystis	0.651358	0.815193
Nitrospira	0.652154	0.815193
Prevotella_7	0.655012	0.816184
Lentimicrobium	0.655331	0.816184
Ralstonia	0.662661	0.823817
Janthinobacterium	0.664644	0.824785
Eubacterium	0.672016	0.832425
unidentified_Ruminococcaceae	0.675067	0.834013
Kocuria	0.676643	0.834013
Bauldia	0.676951	0.834013
Alicyclobacillus	0.683264	0.839255
Candidatus_Nitrotoga	0.683656	0.839255
unidentified_Actinomarinales	0.694993	0.851646
Saccharomonospora	0.696466	0.851927
Vogesella	0.703622	0.859146
Intestinimonas	0.705021	0.859322
unidentified_Lachnospiraceae	0.707252	0.860511
Fusicatenibacter	0.710374	0.861829
Rhodoplanes	0.710852	0.861829
Anaerostipes	0.713769	0.863679
HIMB11	0.715461	0.863679
Cutibacterium	0.71616	0.863679
Haliangium	0.722391	0.869662
NK4A214_group	0.727484	0.872875
Noviherbaspirillum	0.728582	0.872875
Enteractinococcus	0.7293	0.872875
Quadrisphaera	0.730157	0.872875
Gemmatimonas	0.733372	0.875192
Ellin6067	0.741164	0.882952
Deferrisoma	0.744676	0.884896
MND1	0.748825	0.884896
Granulicella	0.749151	0.884896
Olsenella	0.749151	0.884896
Sideroxydans	0.749255	0.884896
Megasphaera	0.753926	0.88888
Paenibacillus	0.759635	0.894072
Murdochiella	0.763778	0.895951
Mesorhizobium	0.765621	0.895951
C1-B045	0.766906	0.895951
Minicystis	0.766906	0.895951
Peptostreptococcus	0.768444	0.895951
Agathobacter	0.769079	0.895951
Massilia	0.772115	0.897961
[Ruminococcus]_gauvreauii_group	0.775845	0.898813
Actinotalea	0.777593	0.898813
Anaeroglobus	0.777594	0.898813
[Ruminococcus]_torques_group	0.778097	0.898813
Dubosiella	0.779498	0.898916
Achromobacter	0.782675	0.901062
Streptococcus	0.790201	0.908201
Desulfobacca	0.793329	0.909518
Georgenia	0.794005	0.909518
Clostridioides	0.797644	0.909518
Elstera	0.79777	0.909518
Kribbella	0.800244	0.909518
Acidicaldus	0.801998	0.909518
Staphylococcus	0.802715	0.909518
Tumebacillus	0.803091	0.909518
Candidatus_Omnitrophus	0.803297	0.909518
RBG-16-58-14	0.805502	0.909558
Lutispora	0.805988	0.909558
Defluviicoccus	0.808528	0.910187
Peptococcus	0.809202	0.910187
Anoxybacillus	0.812802	0.912737
Porphyromonas	0.815555	0.913052
Blastocatella	0.815749	0.913052
Parabacteroides	0.819632	0.914149
Acinetobacter	0.820314	0.914149
Paludibaculum	0.820732	0.914149
Inquilinus	0.822705	0.914859
Dokdonella	0.824497	0.915366
Barnesiella	0.826898	0.915906
Bacteroides	0.828246	0.915906
Candidatus_Nitrosotalea	0.828995	0.915906
Clostridium_sensu_stricto_13	0.831093	0.916125
Lachnospiraceae_UCG-004	0.831868	0.916125
Shewanella	0.842026	0.924458
Glutamicibacter	0.842713	0.924458
Family_XIII_UCG-001	0.843863	0.924458
Romboutsia	0.844833	0.924458
SCGC-AB-539-J10	0.848337	0.925754
unidentified_Oscillospiraceae	0.848721	0.925754
Geodermatophilus	0.853258	0.929224
Truepera	0.855367	0.929525
Paracoccus	0.857453	0.929525
Pseudolabrys	0.858072	0.929525
UTCFX1	0.859368	0.929525
Peptoniphilus	0.860319	0.929525
Bradyrhizobium	0.864825	0.932922
Neisseria	0.872256	0.93936
Opitutus	0.873536	0.93936
TPD-58	0.875113	0.93958
Hydrogenophaga	0.877111	0.940253
Rikenellaceae_RC9_gut_group	0.880478	0.942387
Aeromonas	0.886705	0.947571
Mumia	0.889632	0.948197
Terrisporobacter	0.890059	0.948197
unidentified_0319-6G20	0.893907	0.950817
Lachnospiraceae_ND3007_group	0.899972	0.955784
Streptomyces	0.902528	0.956876
Curvibacter	0.904207	0.956876
Methylotenera	0.906183	0.956876
Azospirillum	0.908756	0.956876
Flavisolibacter	0.908871	0.956876
Atopobium	0.910561	0.956876
Methanolinea	0.910779	0.956876
Ochrobactrum	0.914673	0.959496
Comamonas	0.916486	0.959928
Paraprevotella	0.923399	0.965692
Pajaroellobacter	0.930254	0.970479
Rhizobacter	0.931648	0.970479
Sandaracinus	0.932334	0.970479
Burkholderia-Caballeronia-Paraburkholderia	0.933643	0.970479
Eggerthella	0.937531	0.973044
[Eubacterium]_eligens_group	0.941565	0.975752
Sulfuricella	0.946496	0.97938
Methanoregula	0.951312	0.981727
Phenylobacterium	0.951631	0.981727
[Eubacterium]_nodatum_group	0.964651	0.99282
Candidatus_Soleaferrea	0.965282	0.99282
Cellvibrio	0.970551	0.995159
mle1-7	0.970911	0.995159
Ruminiclostridium	0.976561	0.995159
Atopostipes	0.977625	0.995159
Ignavibacterium	0.980631	0.995159
Lacunisphaera	0.980631	0.995159
Pygmaiobacter	0.980631	0.995159
UCG-008	0.980631	0.995159
unidentified_Acetobacteraceae	0.980632	0.995159
Spirochaeta	0.983061	0.996149
Pseudomonas	0.984697	0.996333
Ellin516	0.992172	0.99967
Altererythrobacter	0.993177	0.99967
Anaerovorax	0.996519	0.99967
Acidibacter	0.996523	0.99967
Varibaculum	0.99712	0.99967
Anaerococcus	0.997279	0.99967
Roseiarcus	0.999258	0.99967
Hyphomicrobium	0.99967	0.99967

## Sheet: Number of induced abortions_2
Taxonomy	Number of induced abortions(group 1, 1; group 2, ≥2)
	p-values	FDR
unidentified_Chloroplast	0.0223321	0.572932
Prevotella_7	0.041179	0.572932
Rubellimicrobium	0.0518386	0.572932
Roseomonas	0.0539019	0.572932
Lachnospiraceae_UCG-006	0.0576408	0.572932
[Eubacterium]_eligens_group	0.0600661	0.572932
Coprococcus	0.062256	0.572932
Phascolarctobacterium	0.0635345	0.572932
Erysipelotrichaceae_UCG-003	0.0684951	0.572932
Skermanella	0.0795575	0.572932
Subdoligranulum	0.0809773	0.572932
unidentified_SC-I-84	0.0836158	0.572932
Enterorhabdus	0.0845097	0.572932
Enterobacter	0.0857057	0.572932
Fonticella	0.0865902	0.572932
Sedimentibacter	0.0870854	0.572932
Mitsuokella	0.0872419	0.572932
Methylocystis	0.0873498	0.572932
Smithella	0.0879429	0.572932
Roseburia	0.0899793	0.572932
Elstera	0.090237	0.572932
unidentified_Ruminococcaceae	0.0912652	0.572932
Ellin516	0.0929168	0.572932
Methyloversatilis	0.0948026	0.572932
Family_XIII_AD3011_group	0.0960133	0.572932
Methylocaldum	0.0968178	0.572932
Alcaligenes	0.0993805	0.572932
Pectobacterium	0.0999773	0.572932
Clostridium_sensu_stricto_8	0.103687	0.572932
Hyphomicrobium	0.104676	0.572932
Barnesiella	0.106665	0.572932
Arenimonas	0.109588	0.572932
Mesorhizobium	0.112747	0.572932
Aerococcus	0.11335	0.572932
Pannonibacter	0.113509	0.572932
Veillonella	0.114766	0.572932
P3OB-42	0.118967	0.572932
Lawsonella	0.124788	0.572932
Lautropia	0.125335	0.572932
Methylobacterium-Methylorubrum	0.126172	0.572932
Propionibacterium	0.131455	0.572932
Holdemanella	0.131869	0.572932
Dialister	0.132216	0.572932
Rhizobacter	0.133109	0.572932
Sulfuricella	0.137765	0.572932
unidentified_Desulfobacterota	0.144645	0.572932
Gardnerella	0.146528	0.572932
Chujaibacter	0.149542	0.572932
Caproiciproducens	0.155943	0.572932
Bacteroides	0.157685	0.572932
Aeromonas	0.164913	0.572932
[Ruminococcus]_gauvreauii_group	0.165504	0.572932
Clostridium_sensu_stricto_13	0.166088	0.572932
Dokdonella	0.166091	0.572932
Family_XIII_UCG-001	0.166138	0.572932
Leucobacter	0.166349	0.572932
Lactococcus	0.166432	0.572932
Granulicella	0.167685	0.572932
Olsenella	0.167685	0.572932
F0332	0.167777	0.572932
UCG-003	0.167777	0.572932
unidentified_Symbiobacteraceae	0.16798	0.572932
Haemophilus	0.168286	0.572932
Eggerthella	0.168517	0.572932
IS-44	0.169065	0.572932
Oryzihumus	0.169065	0.572932
Methylomonas	0.171373	0.572932
Marinobacter	0.172823	0.572932
Hassallia	0.173785	0.572932
[Eubacterium]_nodatum_group	0.174282	0.572932
Hymenobacter	0.17444	0.572932
unidentified_Subgroup_17	0.174534	0.572932
Lachnospiraceae_UCG-003	0.175388	0.572932
Sphaerotilus	0.175639	0.572932
Lachnoanaerobaculum	0.176242	0.572932
Devosia	0.176804	0.572932
Negativibacillus	0.177124	0.572932
Paraprevotella	0.177637	0.572932
Selenomonas	0.17804	0.572932
Methylotenera	0.179199	0.572932
Clostridium_sensu_stricto_9	0.17938	0.572932
Mucispirillum	0.179766	0.572932
Tyzzerella	0.180051	0.572932
Ahniella	0.181929	0.572932
Alcanivorax	0.183093	0.572932
Chryseobacterium	0.183093	0.572932
SCGC-AB-539-J10	0.185166	0.572932
Nordella	0.185787	0.572932
ADurb.Bin118	0.186259	0.572932
Chthoniobacter	0.186759	0.572932
Candidatus_Entotheonella	0.187812	0.572932
Oerskovia	0.188149	0.572932
Haliscomenobacter	0.188642	0.572932
Uruburuella	0.190731	0.572932
Clostridioides	0.191361	0.572932
Jatrophihabitans	0.192185	0.572932
Sphingomonas	0.19268	0.572932
C1-B045	0.195597	0.572932
Minicystis	0.195597	0.572932
Candidatus_Actinomarina	0.196006	0.572932
Oxobacter	0.196006	0.572932
Peredibacter	0.197185	0.572932
Klenkia	0.198845	0.572932
Lachnospira	0.201122	0.572932
Caulobacter	0.203041	0.572932
CHKCI001	0.203794	0.572932
Pseudoalteromonas	0.206578	0.572932
Neochlamydia	0.207382	0.572932
Lachnoclostridium	0.207493	0.572932
Candidatus_Nitrotoga	0.209186	0.572932
Steroidobacter	0.210804	0.572932
unidentified_Gemmatimonadaceae	0.211509	0.572932
Prevotella_9	0.212199	0.572932
Lysobacter	0.212295	0.572932
Janthinobacterium	0.21279	0.572932
Thermus	0.215366	0.572932
Hydrogenoanaerobacterium	0.220083	0.572932
Odoribacter	0.221507	0.572932
GCA-900066575	0.22379	0.572932
Brevundimonas	0.225463	0.572932
Deinococcus	0.225635	0.572932
Aridibacter	0.22607	0.572932
OM60(NOR5)_clade	0.22607	0.572932
unidentified_Comamonadaceae	0.226102	0.572932
Lactiplantibacillus	0.226355	0.572932
Rhodococcus	0.227743	0.572932
Thermoflexus	0.228346	0.572932
Cetobacterium	0.228596	0.572932
Oceanobacillus	0.231707	0.572932
Lactobacillus	0.233575	0.572932
Flavobacterium	0.233634	0.572932
Limnobacter	0.23642	0.572932
Desulfatiglans	0.236425	0.572932
Enterococcus	0.23851	0.572932
Edaphobaculum	0.239714	0.572932
Candidatus_Koribacter	0.244079	0.572932
Dorea	0.244344	0.572932
Amycolatopsis	0.244852	0.572932
Longispora	0.245327	0.572932
Corynebacterium	0.245695	0.572932
Negativicoccus	0.24574	0.572932
Lachnospiraceae_UCG-001	0.246733	0.572932
Clostridium_sensu_stricto_5	0.247404	0.572932
UTCFX1	0.248002	0.572932
Simplicispira	0.250803	0.572932
MND1	0.252245	0.572932
Methylococcus	0.252763	0.572932
Sphingobacterium	0.253755	0.572932
Proteiniphilum	0.254943	0.572932
Collinsella	0.260925	0.572932
Tepidimonas	0.261108	0.572932
Saccharopolyspora	0.26271	0.572932
Ornithinimicrobium	0.263019	0.572932
Neptuniibacter	0.263571	0.572932
Leuconostoc	0.269379	0.572932
Agrococcus	0.272479	0.572932
Acetanaerobacterium	0.277263	0.572932
Pediococcus	0.280395	0.572932
Brevibacterium	0.280583	0.572932
Chryseomicrobium	0.283983	0.572932
unidentified_Zixibacteria	0.284923	0.572932
Ferritrophicum	0.287173	0.572932
unidentified_[Eubacterium]_coprostanoligenes_group	0.288014	0.572932
unidentified_SRB2	0.297253	0.572932
Oscillibacter	0.301731	0.572932
Bosea	0.304753	0.572932
Actinomadura	0.306711	0.572932
Sideroxydans	0.307535	0.572932
Helicobacter	0.310091	0.572932
Dechloromonas	0.315535	0.572932
Reyranella	0.318742	0.572932
Vibrio	0.32333	0.572932
Microvirga	0.323585	0.572932
Sutterella	0.325872	0.572932
Roseiarcus	0.327267	0.572932
Prevotellaceae_UCG-001	0.335117	0.572932
1174-901-12	0.338801	0.572932
Actinobacillus	0.338801	0.572932
Actinopolymorpha	0.338801	0.572932
Actinospica	0.338801	0.572932
Adhaeribacter	0.338801	0.572932
Aestuariimicrobium	0.338801	0.572932
AKYG587	0.338801	0.572932
Algicola	0.338801	0.572932
Alkaliphilus	0.338801	0.572932
Allisonella	0.338801	0.572932
Allobaculum	0.338801	0.572932
Alloscardovia	0.338801	0.572932
alphaI_cluster	0.338801	0.572932
Anaerocolumna	0.338801	0.572932
Anaerotruncus	0.338801	0.572932
Anaerovibrio	0.338801	0.572932
Aquipuribacter	0.338801	0.572932
Azoarcus	0.338801	0.572932
Azospira	0.338801	0.572932
BBMC-4	0.338801	0.572932
Brevibacillus	0.338801	0.572932
Caenimonas	0.338801	0.572932
Candidatus_Competibacter	0.338801	0.572932
Candidatus_Methylomirabilis	0.338801	0.572932
Candidatus_Methylospira	0.338801	0.572932
Candidatus_Micrarchaeum	0.338801	0.572932
Candidatus_Midichloria	0.338801	0.572932
Candidatus_Ovatusbacter	0.338801	0.572932
Candidatus_Paracaedibacter	0.338801	0.572932
Candidatus_Xiphinematobacter	0.338801	0.572932
Cellulosilyticum	0.338801	0.572932
Chitinimonas	0.338801	0.572932
Chroococcidiopsis_SAG_2023	0.338801	0.572932
Citrifermentans	0.338801	0.572932
Cloacibacterium	0.338801	0.572932
Clostridium_sensu_stricto_6	0.338801	0.572932
Clostridium_sensu_stricto_7	0.338801	0.572932
Coxiella	0.338801	0.572932
Crenothrix	0.338801	0.572932
Cupriavidus	0.338801	0.572932
Cyclobacterium	0.338801	0.572932
Dactylosporangium	0.338801	0.572932
DNF00809	0.338801	0.572932
Edwardsiella	0.338801	0.572932
Egicoccus	0.338801	0.572932
Elizabethkingia	0.338801	0.572932
Endomicrobium	0.338801	0.572932
Fastidiosipila	0.338801	0.572932
FCPS473	0.338801	0.572932
FFCH7168	0.338801	0.572932
Filifactor	0.338801	0.572932
Flavihumibacter	0.338801	0.572932
Flavitalea	0.338801	0.572932
Flindersiella	0.338801	0.572932
Frisingicoccus	0.338801	0.572932
Geothrix	0.338801	0.572932
Glaciecola	0.338801	0.572932
Gordonia	0.338801	0.572932
Gordonibacter	0.338801	0.572932
Haloimpatiens	0.338801	0.572932
Hirschia	0.338801	0.572932
Hypnocyclicus	0.338801	0.572932
JG30a-KF-32	0.338801	0.572932
JGI-0000079-D21	0.338801	0.572932
JGI_0001001-H03	0.338801	0.572932
Kutzneria	0.338801	0.572932
Laceyella	0.338801	0.572932
Lachnospiraceae_FCS020_group	0.338801	0.572932
Lachnospiraceae_UCG-002	0.338801	0.572932
Lentibacter	0.338801	0.572932
Leptospirillum	0.338801	0.572932
Levilinea	0.338801	0.572932
Limibaculum	0.338801	0.572932
Litoricola	0.338801	0.572932
Litorilinea	0.338801	0.572932
Luteitalea	0.338801	0.572932
Luteolibacter	0.338801	0.572932
Marivita	0.338801	0.572932
Marmoricola	0.338801	0.572932
Methanobacterium	0.338801	0.572932
Methanospirillum	0.338801	0.572932
Methylophilus	0.338801	0.572932
Methylovirgula	0.338801	0.572932
Microbispora	0.338801	0.572932
Microlunatus	0.338801	0.572932
Micropruina	0.338801	0.572932
Mycoplasma	0.338801	0.572932
Neomicrococcus	0.338801	0.572932
Nitrolancea	0.338801	0.572932
Nitrosospira	0.338801	0.572932
Paenarthrobacter	0.338801	0.572932
Paeniglutamicibacter	0.338801	0.572932
Pantoea	0.338801	0.572932
Parascardovia	0.338801	0.572932
Pelosinus	0.338801	0.572932
Pelospora	0.338801	0.572932
Peptoclostridium	0.338801	0.572932
Planifilum	0.338801	0.572932
PMMR1	0.338801	0.572932
Polycyclovorans	0.338801	0.572932
Porticoccus	0.338801	0.572932
Prevotellaceae_UCG-003	0.338801	0.572932
Prosthecomicrobium	0.338801	0.572932
Proteus	0.338801	0.572932
Pseudochrobactrum	0.338801	0.572932
Pseudohongiella	0.338801	0.572932
Puia	0.338801	0.572932
Rickettsia	0.338801	0.572932
Roseisolibacter	0.338801	0.572932
Sarcina	0.338801	0.572932
SCGC_AAA164-E04	0.338801	0.572932
Schumannella	0.338801	0.572932
Sellimonas	0.338801	0.572932
Shuttleworthia	0.338801	0.572932
Sinomonas	0.338801	0.572932
Slackia	0.338801	0.572932
SM1A02	0.338801	0.572932
Sphingorhabdus	0.338801	0.572932
Succinivibrio	0.338801	0.572932
Sulfobacillus	0.338801	0.572932
Tagaea	0.338801	0.572932
Telmatospirillum	0.338801	0.572932
TG-45	0.338801	0.572932
Thiogranum	0.338801	0.572932
TM7a	0.338801	0.572932
Tolumonas	0.338801	0.572932
UC5-1-2E3	0.338801	0.572932
UCG-009	0.338801	0.572932
Undibacterium	0.338801	0.572932
unidentified_Azospirillaceae	0.338801	0.572932
unidentified_Candidatus_Kaiserbacteria	0.338801	0.572932
unidentified_Candidatus_Woesebacteria	0.338801	0.572932
unidentified_Candidatus_Wolfebacteria	0.338801	0.572932
unidentified_Clostridia_UCG-014	0.338801	0.572932
unidentified_Clostridia_vadinBB60_group	0.338801	0.572932
unidentified_Ethanoligenenaceae	0.338801	0.572932
unidentified_Frankiales	0.338801	0.572932
unidentified_Gaiellales	0.338801	0.572932
unidentified_Kapabacteriales	0.338801	0.572932
unidentified_Latescibacterota	0.338801	0.572932
unidentified_Lineage_IV	0.338801	0.572932
unidentified_mle1-27	0.338801	0.572932
unidentified_Pedosphaeraceae	0.338801	0.572932
unidentified_Rhodanobacteraceae	0.338801	0.572932
unidentified_Saprospiraceae	0.338801	0.572932
unidentified_SAR116_clade	0.338801	0.572932
unidentified_SCGC_AAA011-D5	0.338801	0.572932
unidentified_Syntrophobacterales	0.338801	0.572932
unidentified_Vicinamibacterales	0.338801	0.572932
Woeseia	0.338801	0.572932
YC-ZSS-LKJ147	0.338801	0.572932
Hydrogenophaga	0.340658	0.572932
Alteromonas	0.343074	0.572932
Terrimonas	0.345915	0.572932
Ilumatobacter	0.348085	0.572932
Intestinimonas	0.348858	0.572932
Psychrobacter	0.349418	0.572932
Pseudonocardia	0.349805	0.572932
Novosphingobium	0.350373	0.572932
Promicromonospora	0.351345	0.572932
Alloprevotella	0.355742	0.572932
[Eubacterium]_fissicatena_group	0.355918	0.572932
Abditibacterium	0.355918	0.572932
Acetatifactor	0.355918	0.572932
Acidipila-Silvibacterium	0.355918	0.572932
Aggregatibacter	0.355918	0.572932
Agromyces	0.355918	0.572932
Ahrensia	0.355918	0.572932
Amnipila	0.355918	0.572932
Anaerosalibacter	0.355918	0.572932
Aneurinibacillus	0.355918	0.572932
Asaia	0.355918	0.572932
ASF356	0.355918	0.572932
Aurantivirga	0.355918	0.572932
Brochothrix	0.355918	0.572932
Candidatus_Alysiosphaera	0.355918	0.572932
Candidatus_Anammoximicrobium	0.355918	0.572932
Candidatus_Arthromitus	0.355918	0.572932
Candidatus_Nitrososphaera	0.355918	0.572932
Candidatus_Nitrosotenuis	0.355918	0.572932
Castellaniella	0.355918	0.572932
Catonella	0.355918	0.572932
Clostridium_sensu_stricto_10	0.355918	0.572932
Craurococcus-Caldovatus	0.355918	0.572932
Fenollaria	0.355918	0.572932
Frateuria	0.355918	0.572932
Gallicola	0.355918	0.572932
Haloplasma	0.355918	0.572932
Herbaspirillum	0.355918	0.572932
HN-HF0106	0.355918	0.572932
HT002	0.355918	0.572932
Hungatella	0.355918	0.572932
Inhella	0.355918	0.572932
Irregularibacter	0.355918	0.572932
Jeotgalicoccus	0.355918	0.572932
Kitasatospora	0.355918	0.572932
Kurthia	0.355918	0.572932
Latilactobacillus	0.355918	0.572932
Leptonema	0.355918	0.572932
Luedemannella	0.355918	0.572932
Magnetospirillum	0.355918	0.572932
Mariniphaga	0.355918	0.572932
Meiothermus	0.355918	0.572932
Methanocella	0.355918	0.572932
Methanoculleus	0.355918	0.572932
Methanomassiliicoccus	0.355918	0.572932
Methanosarcina	0.355918	0.572932
Microcoleus_Es-Yyy1400	0.355918	0.572932
Micromonospora	0.355918	0.572932
Moryella	0.355918	0.572932
Nannocystis	0.355918	0.572932
Nitrosomonas	0.355918	0.572932
Nitrospina	0.355918	0.572932
Nonomuraea	0.355918	0.572932
oc32	0.355918	0.572932
OLB13	0.355918	0.572932
Oleibacter	0.355918	0.572932
Paeniclostridium	0.355918	0.572932
Pedobacter	0.355918	0.572932
Pelolinea	0.355918	0.572932
Phaeospirillum	0.355918	0.572932
Planococcus	0.355918	0.572932
Porphyrobacter	0.355918	0.572932
possible_genus_04	0.355918	0.572932
Pseudarcobacter	0.355918	0.572932
Pseudogracilibacillus	0.355918	0.572932
Rhizomicrobium	0.355918	0.572932
Rhodovastum	0.355918	0.572932
Roseimaritima	0.355918	0.572932
RS62_marine_group	0.355918	0.572932
Sphaerisporangium	0.355918	0.572932
Sphaerobacter	0.355918	0.572932
Sphingopyxis	0.355918	0.572932
Sporosarcina	0.355918	0.572932
Sulfurovum	0.355918	0.572932
Sva0996_marine_group	0.355918	0.572932
Synechocystis_CCALA_700	0.355918	0.572932
Terrabacter	0.355918	0.572932
TM7x	0.355918	0.572932
Tunicatimonas	0.355918	0.572932
Tychonema_CCAP_1459-11B	0.355918	0.572932
unidentified_A0839	0.355918	0.572932
unidentified_Chitinophagaceae	0.355918	0.572932
unidentified_JG30-KF-CM45	0.355918	0.572932
unidentified_KI89A_clade	0.355918	0.572932
unidentified_Micropepsaceae	0.355918	0.572932
unidentified_SBR1031	0.355918	0.572932
unidentified_WWE3	0.355918	0.572932
Yoonia-Loktanella	0.355918	0.572932
Pseudoxanthomonas	0.35706	0.572932
Candidatus_Udaeobacter	0.357141	0.572932
Colidextribacter	0.358408	0.572942
Halomonas	0.359752	0.572942
Kribbella	0.359908	0.572942
Acidibacter	0.360493	0.572942
Lutispora	0.368335	0.58405
[Eubacterium]_ventriosum_group	0.369298	0.584224
Solirubrobacter	0.370432	0.584668
Bdellovibrio	0.372205	0.586115
Akkermansia	0.37599	0.590502
Proteocatella	0.376767	0.590502
Cellulomonas	0.377576	0.590502
Granulicatella	0.380392	0.59355
Prevotellaceae_Ga6A1_group	0.383993	0.597807
Rothia	0.386713	0.600676
Lysinibacillus	0.38763	0.600738
Turicibacter	0.390494	0.603811
Phenylobacterium	0.392272	0.605194
Fusobacterium	0.396382	0.608884
Paenibacillus	0.396441	0.608884
Iamia	0.397794	0.609277
Frankia	0.398476	0.609277
Faecalibacterium	0.402828	0.614559
Dongia	0.407185	0.619826
Demequina	0.410172	0.622989
Escherichia-Shigella	0.41336	0.625064
Syntrophorhabdus	0.41431	0.625064
Erysipelatoclostridium	0.414887	0.625064
Leptotrichia	0.415189	0.625064
Ochrobactrum	0.41667	0.625918
Gracilibacillus	0.420267	0.629941
Enteractinococcus	0.421962	0.6311
Desulfovibrio	0.42363	0.631315
Exiguobacterium	0.425392	0.631315
Lacticaseibacillus	0.425692	0.631315
Crossiella	0.426577	0.631315
Murdochiella	0.426713	0.631315
Treponema	0.428786	0.632119
Dyella	0.429453	0.632119
Vogesella	0.430025	0.632119
Thauera	0.432352	0.634179
Occallatibacter	0.43537	0.636086
Sporobacter	0.437291	0.636086
unidentified_MBNT15	0.439098	0.636086
Auricoccus-Abyssicoccus	0.439806	0.636086
Agathobacter	0.440195	0.636086
Burkholderia-Caballeronia-Paraburkholderia	0.440847	0.636086
Solibacillus	0.440941	0.636086
Subgroup_10	0.441081	0.636086
SWB02	0.444676	0.639847
Comamonas	0.445558	0.639847
hgcI_clade	0.44852	0.642754
RB41	0.449547	0.64288
Noviherbaspirillum	0.458374	0.653966
Acidovorax	0.459208	0.653966
Azospirillum	0.462632	0.657476
Lentimicrobium	0.46569	0.660451
Anaerovorax	0.468747	0.662332
Lachnospiraceae_NK4A136_group	0.46895	0.662332
Actinomyces	0.472555	0.664495
Curvibacter	0.473486	0.664495
Pseudomonas	0.474287	0.664495
Bacillus	0.474502	0.664495
Alicyclobacillus	0.475332	0.664495
Nitrospira	0.477807	0.666595
Geobacter	0.479533	0.666805
Hydrogenispora	0.480701	0.666805
UCG-005	0.480878	0.666805
Edaphobacter	0.485044	0.671223
Staphylococcus	0.487791	0.673664
[Eubacterium]_siraeum_group	0.490171	0.675588
Atopostipes	0.492757	0.677788
CAG-56	0.495589	0.680317
Anaerococcus	0.501137	0.686558
Defluviitaleaceae_UCG-011	0.506074	0.691937
Desulfomonile	0.509257	0.694903
Azonexus	0.515547	0.702086
Acetobacter	0.517058	0.702647
Gemella	0.518279	0.702647
Acidicaldus	0.519035	0.702647
Bryobacter	0.520793	0.703352
Defluviicoccus	0.52161	0.703352
Atopobium	0.522641	0.703357
Blastocatella	0.524482	0.704452
Rheinheimera	0.530146	0.710665
Aquicella	0.53209	0.711878
Shewanella	0.533923	0.712939
Lachnospiraceae_UCG-010	0.543774	0.723472
Xanthomonas	0.543925	0.723472
Glutamicibacter	0.54788	0.726801
Opitutus	0.548549	0.726801
mle1-7	0.550037	0.727366
unidentified_BSV26	0.55555	0.728381
Mumia	0.555638	0.728381
Peptostreptococcus	0.555769	0.728381
unidentified_TK10	0.556533	0.728381
unidentified_0319-6G20	0.557552	0.728381
Blastococcus	0.557927	0.728381
Dietzia	0.558249	0.728381
Alistipes	0.563513	0.733852
Altererythrobacter	0.56567	0.735264
Candidatus_Solibacter	0.573085	0.743491
Streptococcus	0.576757	0.746231
Georgfuchsia	0.577406	0.746231
unidentified_Oscillospiraceae	0.578905	0.746231
Clostridium_sensu_stricto_1	0.57972	0.746231
Holdemania	0.580644	0.746231
RBG-16-58-14	0.582366	0.747043
Methanoregula	0.584681	0.748611
Massilia	0.587278	0.750533
Micrococcus	0.589249	0.751649
Truepera	0.591627	0.752417
Pseudolabrys	0.592048	0.752417
Ruminiclostridium	0.593895	0.752491
Luteimonas	0.594303	0.752491
Acidothermus	0.60453	0.764027
Mizugakiibacter	0.606954	0.765679
Peptoniphilus	0.611439	0.768845
Varibaculum	0.611709	0.768845
Cellvibrio	0.613822	0.769635
unidentified_SAR324_clade(Marine_group_B)	0.619057	0.769635
unidentified_Acetobacteraceae	0.62098	0.769635
Ignavibacterium	0.62098	0.769635
Lacunisphaera	0.62098	0.769635
Pygmaiobacter	0.62098	0.769635
UCG-008	0.62098	0.769635
Anaerolinea	0.621326	0.769635
Kocuria	0.62313	0.770476
Catenibacterium	0.630093	0.776327
Sumerlaea	0.630128	0.776327
Sphingobium	0.63504	0.780973
BSV13	0.637845	0.781617
Sva0081_sediment_group	0.637845	0.781617
Flavisolibacter	0.642113	0.784511
Enhydrobacter	0.642497	0.784511
Acinetobacter	0.645998	0.787382
Photobacterium	0.647267	0.787527
Sandaracinus	0.650205	0.7897
Inquilinus	0.663604	0.804546
Syntrophus	0.668811	0.808128
Desulfobacca	0.668917	0.808128
Idiomarina	0.675182	0.812117
Allorhizobium-Neorhizobium-Pararhizobium-Rhizobium	0.675475	0.812117
Ruminococcus	0.675776	0.812117
Cutibacterium	0.685231	0.821475
Gibbsiella	0.685962	0.821475
Geodermatophilus	0.687315	0.82166
TPD-58	0.689596	0.822949
Methylobacillus	0.694148	0.826942
Methylobacter	0.698231	0.828983
Ellin6067	0.698545	0.828983
Tumebacillus	0.699492	0.828983
Desemzia	0.702371	0.829756
Ralstonia	0.702567	0.829756
Ligilactobacillus	0.705205	0.831438
Klebsiella	0.708537	0.831614
Eubacterium	0.709037	0.831614
Candidatus_Omnitrophus	0.709338	0.831614
Kineococcus	0.712639	0.831614
Prevotellaceae_NK3B31_group	0.712639	0.831614
[Eubacterium]_brachy_group	0.712639	0.831614
unidentified_Xanthobacteraceae	0.714641	0.832532
Microbacterium	0.718585	0.835706
Nocardioides	0.72571	0.842562
Deferrisoma	0.73631	0.853422
unidentified_IMCC26256	0.737921	0.853845
Anoxybacillus	0.740028	0.854839
Peptococcus	0.74323	0.856269
Monoglobus	0.745648	0.856269
[Eubacterium]_ruminantium_group	0.746449	0.856269
Brachybacterium	0.74717	0.856269
Parabacteroides	0.747517	0.856269
Terrisporobacter	0.751327	0.859197
Paludibaculum	0.755155	0.860843
Thermoactinomyces	0.756536	0.860843
Tissierella	0.756536	0.860843
Lachnospiraceae_ND3007_group	0.75809	0.86118
Porphyromonas	0.766979	0.869331
unidentified_Actinomarinales	0.768584	0.869331
Neisseria	0.769072	0.869331
Weissella	0.770808	0.869374
Anaeroglobus	0.772917	0.869374
Actinotalea	0.772918	0.869374
Paracoccus	0.778761	0.87451
Megasphaera	0.782342	0.876125
Bauldia	0.782757	0.876125
Anaerostipes	0.785523	0.877787
Rikenellaceae_RC9_gut_group	0.792236	0.883846
HIMB11	0.7956	0.88532
Arthrobacter	0.796142	0.88532
Ramlibacter	0.799883	0.887292
Friedmanniella	0.800505	0.887292
Aquisphaera	0.802654	0.888236
Nevskia	0.81852	0.904332
Quadrisphaera	0.823518	0.908389
CL500-29_marine_group	0.826927	0.910684
Romboutsia	0.832311	0.914032
[Clostridium]_innocuum_group	0.832636	0.914032
Delftia	0.841171	0.921924
Rhodoplanes	0.84654	0.926326
Candidatus_Soleaferrea	0.850483	0.926365
LD29	0.850684	0.926365
unidentified_Lachnospiraceae	0.851007	0.926365
Fusicatenibacter	0.8525	0.926365
Pedomicrobium	0.853338	0.926365
Clostridium_sensu_stricto_12	0.856449	0.928271
Paenisporosarcina	0.857846	0.928317
Christensenellaceae_R-7_group	0.859226	0.928344
Saccharomonospora	0.864735	0.932824
Aureimonas	0.8683	0.935197
Achromobacter	0.871652	0.937334
Catenulispora	0.873928	0.938308
Mycobacterium	0.880346	0.939314
Dubosiella	0.881248	0.939314
Stenotrophomonas	0.881856	0.939314
Limosilactobacillus	0.881929	0.939314
Bradyrhizobium	0.882282	0.939314
CAG-352	0.883092	0.939314
Nocardia	0.884898	0.939775
[Ruminococcus]_torques_group	0.886834	0.940373
Campylobacter	0.893777	0.94289
Eremococcus	0.893777	0.94289
Muribaculum	0.893777	0.94289
Flavonifractor	0.895993	0.94289
Lachnospiraceae_UCG-004	0.89609	0.94289
Leptolinea	0.900794	0.94462
Pajaroellobacter	0.902891	0.94462
UCG-002	0.902899	0.94462
Methanosaeta	0.903249	0.94462
Finegoldia	0.911278	0.951157
Megamonas	0.912278	0.951157
Paraclostridium	0.927342	0.96409
Methanolinea	0.928024	0.96409
Variovorax	0.928904	0.96409
Perlucidibaca	0.932717	0.966582
UBA1819	0.93621	0.967423
Candidatus_Nitrosotalea	0.936353	0.967423
Bifidobacterium	0.944192	0.971994
unidentified_Rhodospirillales	0.944342	0.971994
Parasutterella	0.945289	0.971994
Aquabacterium	0.946452	0.971994
Thermomonas	0.954652	0.978875
Gaiella	0.956011	0.978875
Flectobacillus	0.962479	0.984027
Conexibacter	0.967419	0.986145
Faecalibaculum	0.96743	0.986145
Bilophila	0.969716	0.987007
Jeotgalibaca	0.972252	0.98812
Spirochaeta	0.974207	0.988639
Gemmatimonas	0.976345	0.989344
Georgenia	0.979398	0.990971
Kytococcus	0.983151	0.993302
unidentified_Anaerolineaceae	0.988909	0.99513
Blautia	0.989616	0.99513
Streptomyces	0.990157	0.99513
Haliangium	0.990772	0.99513
Rhodanobacter	0.992832	0.99574
Prevotella	0.997091	0.998548
NK4A214_group	0.999207	0.999207

## Sheet: Number of pregnancies 
Taxonomy	Number of pregnancies
	p-values	FDR
Sphingomonas	9.65e-4	0.014475
Pseudomonas	9.65e-4	0.014475
Lactobacillus	0.0528069	0.387857
Faecalibacterium	0.058244	0.387857
Escherichia_Shigella	0.07129	0.387857
unidentified_Chloroplast	0.118605	0.387857
Alistipes	0.124239	0.387857
Blautia	0.125093	0.387857
Akkermansia	0.155101	0.387857
Klebsiella	0.1566	0.387857
Finegoldia	0.159544	0.387857
Streptococcus	0.161558	0.387857
Romboutsia	0.179883	0.387857
Ralstonia	0.18138	0.387857
Agathobacter	0.252216	0.504
Anaerococcus	0.303497	0.566667
Cutibacterium	0.332195	0.566667
Ruminococcus	0.339888	0.566667
Candidatus_Solibacter	0.412349	0.650526
Roseburia	0.497397	0.7455
Subdoligranulum	0.570884	0.7932
Acinetobacter	0.617019	0.7932
Clostridium_sensu_stricto_1	0.639087	0.7932
Bryobacter	0.660119	0.7932
Sulfurovum	0.661009	0.7932
Lachnospiraceae_NK4A136_group	0.698414	0.795556
UCG_002	0.716422	0.795556
Prevotella_9	0.943941	0.994
Enterococcus	0.986053	0.994
Megamonas	0.993563	0.994

## Sheet: Number of deliveries_1
Taxonomy	Number of deliveries(group 1, 0; group 2, ≥1)
	p-values	FDR
Vibrio	6.15e-05	0.001845
Pseudomonas	4.69e-04	0.00647
Sphingomonas	6.47e-04	0.00647
Pseudoalteromonas	0.004888	0.0375
Bifidobacterium	0.0106692	0.06
Corynebacterium	0.011646	0.06
Bacteroides	0.020487	0.0857143
Ralstonia	0.0618974	0.2325
Anaerococcus	0.0709775	0.236667
Finegoldia	0.11912	0.357
Akkermansia	0.168241	0.415714
Alistipes	0.183763	0.415714
Candidatus_Solibacter	0.188803	0.415714
unidentified_Chloroplast	0.193821	0.415714
Bryobacter	0.213643	0.428
Acinetobacter	0.229069	0.429375
Streptococcus	0.255329	0.45
Sulfurovum	0.332195	0.553333
Faecalibacterium	0.396439	0.625263
Cutibacterium	0.490998	0.7365
Blautia	0.56382	0.805714
Ruminococcus	0.679939	0.858
Klebsiella	0.696745	0.858
Escherichia-Shigella	0.71281	0.858
Agathobacter	0.714966	0.858
Subdoligranulum	0.755712	0.863333
Romboutsia	0.776855	0.863333
Roseburia	0.909401	0.968
Lactobacillus	0.959389	0.968
Clostridium_sensu_stricto_1	0.968175	0.968

## Sheet: Number of deliveries_2
Taxonomy	Number of deliveries(group 1, <3; group 2, ≥3)
	p-values	FDR
Atopobium	0.0118859	0.517229
Lactobacillus	0.0143822	0.517229
Thauera	0.0331821	0.517229
Gardnerella	0.0349593	0.517229
Blautia	0.0378269	0.517229
Bacillus	0.0501864	0.517229
HIMB11	0.0536141	0.517229
Jeotgalibaca	0.0553905	0.517229
Devosia	0.0567925	0.517229
Klebsiella	0.0570296	0.517229
Gemella	0.0575044	0.517229
Arthrobacter	0.0594294	0.517229
Acetanaerobacterium	0.0598645	0.517229
Methanolinea	0.0602783	0.517229
Anaerovorax	0.0632052	0.517229
Nocardia	0.0634099	0.517229
Vogesella	0.0640713	0.517229
Microbacterium	0.0652805	0.517229
Sutterella	0.0665969	0.517229
Peptostreptococcus	0.0717966	0.517229
Lysobacter	0.0719946	0.517229
Pediococcus	0.0758306	0.517229
Georgenia	0.0776061	0.517229
Glutamicibacter	0.0801034	0.517229
Rheinheimera	0.0806362	0.517229
Curvibacter	0.0816484	0.517229
Lutispora	0.0830985	0.517229
Tyzzerella	0.0839245	0.517229
Enterorhabdus	0.0851547	0.517229
Enterobacter	0.0860759	0.517229
Photobacterium	0.0888844	0.517229
Intestinimonas	0.0932537	0.517229
Bauldia	0.0940637	0.517229
Dechloromonas	0.0941132	0.517229
Methyloversatilis	0.095003	0.517229
LD29	0.0960846	0.517229
unidentified_Anaerolineaceae	0.0972136	0.517229
unidentified_Actinomarinales	0.0978579	0.517229
unidentified_Zixibacteria	0.0983007	0.517229
Alcaligenes	0.0989354	0.517229
Truepera	0.0994049	0.517229
Ramlibacter	0.100058	0.517229
Aquisphaera	0.100351	0.517229
Pectobacterium	0.101201	0.517229
Edaphobaculum	0.101493	0.517229
Negativicoccus	0.10421	0.517229
Candidatus_Soleaferrea	0.105095	0.517229
Lysinibacillus	0.105534	0.517229
Azospirillum	0.106329	0.517229
Psychrobacter	0.108881	0.517229
Methylobacillus	0.108881	0.517229
Acetobacter	0.109784	0.517229
Mesorhizobium	0.112003	0.517229
Deinococcus	0.112556	0.517229
Pannonibacter	0.112984	0.517229
Hydrogenophaga	0.114162	0.517229
Pseudonocardia	0.114593	0.517229
Murdochiella	0.117557	0.517229
P3OB-42	0.118282	0.517229
Anaerococcus	0.119918	0.517229
Flavisolibacter	0.122539	0.517229
Steroidobacter	0.127681	0.517229
GCA-900066575	0.128848	0.517229
Propionibacterium	0.129612	0.517229
unidentified_SRB2	0.130396	0.517229
Rhizobacter	0.131141	0.517229
Enteractinococcus	0.133414	0.517229
Cellvibrio	0.133642	0.517229
Geodermatophilus	0.136707	0.517229
Altererythrobacter	0.138393	0.517229
Streptomyces	0.138542	0.517229
Friedmanniella	0.14253	0.517229
Brevibacterium	0.143493	0.517229
unidentified_TK10	0.145643	0.517229
Mycobacterium	0.146523	0.517229
Chujaibacter	0.147534	0.517229
Edaphobacter	0.14793	0.517229
Helicobacter	0.148301	0.517229
Burkholderia-Caballeronia-Paraburkholderia	0.151485	0.517229
Lachnospiraceae_UCG-001	0.152808	0.517229
Clostridium_sensu_stricto_13	0.163486	0.517229
Dokdonella	0.163487	0.517229
Family_XIII_UCG-001	0.163505	0.517229
Peptococcus	0.163589	0.517229
[Eubacterium]_brachy_group	0.163644	0.517229
Kineococcus	0.163644	0.517229
Prevotellaceae_NK3B31_group	0.163644	0.517229
Thermoactinomyces	0.163699	0.517229
Tissierella	0.163699	0.517229
Leucobacter	0.163707	0.517229
Marinobacter	0.16379	0.517229
Lactococcus	0.163879	0.517229
TPD-58	0.163941	0.517229
Anaeroglobus	0.164108	0.517229
Actinotalea	0.164108	0.517229
Monoglobus	0.164236	0.517229
Idiomarina	0.164565	0.517229
F0332	0.165275	0.517229
UCG-003	0.165275	0.517229
Granulicella	0.16533	0.517229
Olsenella	0.16533	0.517229
unidentified_Symbiobacteraceae	0.165432	0.517229
Hymenobacter	0.165525	0.517229
Sandaracinus	0.165662	0.517229
Quadrisphaera	0.165878	0.517229
Georgfuchsia	0.165887	0.517229
Sva0081_sediment_group	0.16621	0.517229
BSV13	0.16621	0.517229
Fusicatenibacter	0.16717	0.517229
unidentified_Lachnospiraceae	0.167306	0.517229
Defluviitaleaceae_UCG-011	0.167512	0.517229
Saccharomonospora	0.168303	0.517229
Varibaculum	0.169208	0.517229
Mucispirillum	0.169472	0.517229
Hassallia	0.17074	0.517229
Ahniella	0.170896	0.517229
[Eubacterium]_nodatum_group	0.171521	0.517229
Lachnospiraceae_UCG-003	0.171703	0.517229
Methanoregula	0.172354	0.517229
Sphaerotilus	0.172591	0.517229
Alcanivorax	0.173328	0.517229
Chryseobacterium	0.173328	0.517229
Xanthomonas	0.174169	0.517229
Negativibacillus	0.175051	0.517229
Flectobacillus	0.175886	0.517229
Methylotenera	0.176062	0.517229
Clostridium_sensu_stricto_9	0.176469	0.517229
Mumia	0.176901	0.517229
unidentified_0319-6G20	0.176907	0.517229
unidentified_BSV26	0.177185	0.517229
Opitutus	0.17815	0.517229
Agathobacter	0.180503	0.517229
Alloprevotella	0.180579	0.517229
Terrimonas	0.181937	0.517229
ADurb.Bin118	0.1826	0.517229
Chthoniobacter	0.182918	0.517229
Luteimonas	0.183397	0.517229
Aquicella	0.183882	0.517229
Perlucidibaca	0.184391	0.517229
Variovorax	0.18544	0.517229
Haliscomenobacter	0.186128	0.517229
Paraclostridium	0.186572	0.517229
Finegoldia	0.187201	0.517229
Clostridioides	0.187455	0.517229
Peptoniphilus	0.187576	0.517229
Jatrophihabitans	0.18891	0.517229
Promicromonospora	0.189365	0.517229
Campylobacter	0.190349	0.517229
Eremococcus	0.190349	0.517229
Muribaculum	0.190349	0.517229
Lacticaseibacillus	0.190767	0.517229
C1-B045	0.192651	0.517229
Minicystis	0.192651	0.517229
Peredibacter	0.193998	0.517229
Paenisporosarcina	0.194396	0.517229
Klenkia	0.194535	0.517229
Acidovorax	0.195375	0.517229
Blastococcus	0.195867	0.517229
CHKCI001	0.200634	0.517229
Thermus	0.201609	0.517229
Geobacter	0.202444	0.517229
Alicyclobacillus	0.203771	0.517229
Lentimicrobium	0.211184	0.517229
Cetobacterium	0.214294	0.517229
unidentified_Xanthobacteraceae	0.21442	0.517229
Hydrogenoanaerobacterium	0.214471	0.517229
Staphylococcus	0.215856	0.517229
unidentified_MBNT15	0.21636	0.517229
Methylobacter	0.218727	0.517229
Gibbsiella	0.219251	0.517229
Methylobacterium-Methylorubrum	0.21977	0.517229
hgcI_clade	0.221411	0.517229
Aridibacter	0.221498	0.517229
OM60(NOR5)_clade	0.221498	0.517229
Thermoflexus	0.224588	0.517229
SWB02	0.225326	0.517229
Solibacillus	0.227067	0.517229
Longispora	0.227556	0.517229
Flavobacterium	0.228881	0.517229
Christensenellaceae_R-7_group	0.230856	0.517229
Sporobacter	0.231293	0.517229
Limnobacter	0.232099	0.517229
Treponema	0.236143	0.517229
Solirubrobacter	0.23676	0.517229
Exiguobacterium	0.240018	0.517229
Amycolatopsis	0.240499	0.517229
Clostridium_sensu_stricto_5	0.242865	0.517229
Gracilibacillus	0.24419	0.517229
Ralstonia	0.246742	0.517229
Sphingobacterium	0.249241	0.517229
Erysipelatoclostridium	0.249374	0.517229
Proteiniphilum	0.249917	0.517229
Leuconostoc	0.25242	0.517229
Demequina	0.254313	0.517229
Tepidimonas	0.255978	0.517229
Saccharopolyspora	0.257222	0.517229
Neptuniibacter	0.257395	0.517229
Porphyromonas	0.258087	0.517229
Hydrogenispora	0.264968	0.517229
Sphingomonas	0.274641	0.517229
Acidibacter	0.274856	0.517229
Candidatus_Udaeobacter	0.27867	0.517229
Uruburuella	0.283286	0.517229
Halomonas	0.290125	0.517229
Granulicatella	0.291482	0.517229
Proteocatella	0.296843	0.517229
Corynebacterium	0.299722	0.517229
Alistipes	0.301561	0.517229
Phascolarctobacterium	0.309072	0.517229
Prevotellaceae_UCG-001	0.312054	0.517229
1174-901-12	0.332195	0.517229
[Eubacterium]_fissicatena_group	0.332195	0.517229
Abditibacterium	0.332195	0.517229
Acetatifactor	0.332195	0.517229
Acidipila-Silvibacterium	0.332195	0.517229
Actinobacillus	0.332195	0.517229
Actinopolymorpha	0.332195	0.517229
Aestuariimicrobium	0.332195	0.517229
Aggregatibacter	0.332195	0.517229
Agromyces	0.332195	0.517229
Ahrensia	0.332195	0.517229
AKYG587	0.332195	0.517229
Algicola	0.332195	0.517229
Alkaliphilus	0.332195	0.517229
Allisonella	0.332195	0.517229
Allobaculum	0.332195	0.517229
Alloscardovia	0.332195	0.517229
alphaI_cluster	0.332195	0.517229
Amnipila	0.332195	0.517229
Anaerocolumna	0.332195	0.517229
Anaerosalibacter	0.332195	0.517229
Anaerotruncus	0.332195	0.517229
Anaerovibrio	0.332195	0.517229
Aneurinibacillus	0.332195	0.517229
Asaia	0.332195	0.517229
ASF356	0.332195	0.517229
Aurantivirga	0.332195	0.517229
Azoarcus	0.332195	0.517229
Azospira	0.332195	0.517229
BBMC-4	0.332195	0.517229
Brevibacillus	0.332195	0.517229
Brochothrix	0.332195	0.517229
Candidatus_Alysiosphaera	0.332195	0.517229
Candidatus_Anammoximicrobium	0.332195	0.517229
Candidatus_Arthromitus	0.332195	0.517229
Candidatus_Competibacter	0.332195	0.517229
Candidatus_Methylomirabilis	0.332195	0.517229
Candidatus_Micrarchaeum	0.332195	0.517229
Candidatus_Midichloria	0.332195	0.517229
Candidatus_Nitrososphaera	0.332195	0.517229
Candidatus_Nitrosotenuis	0.332195	0.517229
Candidatus_Ovatusbacter	0.332195	0.517229
Candidatus_Paracaedibacter	0.332195	0.517229
Candidatus_Xiphinematobacter	0.332195	0.517229
Castellaniella	0.332195	0.517229
Catonella	0.332195	0.517229
Cellulosilyticum	0.332195	0.517229
Chitinimonas	0.332195	0.517229
Chroococcidiopsis_SAG_2023	0.332195	0.517229
Cloacibacterium	0.332195	0.517229
Clostridium_sensu_stricto_10	0.332195	0.517229
Clostridium_sensu_stricto_6	0.332195	0.517229
Clostridium_sensu_stricto_7	0.332195	0.517229
Craurococcus-Caldovatus	0.332195	0.517229
Cyclobacterium	0.332195	0.517229
DNF00809	0.332195	0.517229
Edwardsiella	0.332195	0.517229
Egicoccus	0.332195	0.517229
Elizabethkingia	0.332195	0.517229
Fastidiosipila	0.332195	0.517229
Fenollaria	0.332195	0.517229
FFCH7168	0.332195	0.517229
Filifactor	0.332195	0.517229
Flavihumibacter	0.332195	0.517229
Flavitalea	0.332195	0.517229
Flindersiella	0.332195	0.517229
Frateuria	0.332195	0.517229
Frisingicoccus	0.332195	0.517229
Gallicola	0.332195	0.517229
Geothrix	0.332195	0.517229
Glaciecola	0.332195	0.517229
Gordonia	0.332195	0.517229
Gordonibacter	0.332195	0.517229
Haloimpatiens	0.332195	0.517229
Haloplasma	0.332195	0.517229
Herbaspirillum	0.332195	0.517229
Hirschia	0.332195	0.517229
HN-HF0106	0.332195	0.517229
HT002	0.332195	0.517229
Hungatella	0.332195	0.517229
Hypnocyclicus	0.332195	0.517229
Inhella	0.332195	0.517229
Irregularibacter	0.332195	0.517229
Jeotgalicoccus	0.332195	0.517229
JG30a-KF-32	0.332195	0.517229
JGI-0000079-D21	0.332195	0.517229
Kitasatospora	0.332195	0.517229
Kurthia	0.332195	0.517229
Kutzneria	0.332195	0.517229
Laceyella	0.332195	0.517229
Lachnospiraceae_FCS020_group	0.332195	0.517229
Latilactobacillus	0.332195	0.517229
Lentibacter	0.332195	0.517229
Leptonema	0.332195	0.517229
Leptospirillum	0.332195	0.517229
Limibaculum	0.332195	0.517229
Litoricola	0.332195	0.517229
Litorilinea	0.332195	0.517229
Luedemannella	0.332195	0.517229
Luteitalea	0.332195	0.517229
Luteolibacter	0.332195	0.517229
Magnetospirillum	0.332195	0.517229
Mariniphaga	0.332195	0.517229
Marivita	0.332195	0.517229
Marmoricola	0.332195	0.517229
Meiothermus	0.332195	0.517229
Methanobacterium	0.332195	0.517229
Methanocella	0.332195	0.517229
Methanoculleus	0.332195	0.517229
Methanomassiliicoccus	0.332195	0.517229
Methanosarcina	0.332195	0.517229
Methanospirillum	0.332195	0.517229
Methylophilus	0.332195	0.517229
Methylovirgula	0.332195	0.517229
Microbispora	0.332195	0.517229
Microcoleus_Es-Yyy1400	0.332195	0.517229
Microlunatus	0.332195	0.517229
Micromonospora	0.332195	0.517229
Moryella	0.332195	0.517229
Mycoplasma	0.332195	0.517229
Nannocystis	0.332195	0.517229
Neomicrococcus	0.332195	0.517229
Nitrolancea	0.332195	0.517229
Nitrosomonas	0.332195	0.517229
Nitrosospira	0.332195	0.517229
Nitrospina	0.332195	0.517229
Nonomuraea	0.332195	0.517229
oc32	0.332195	0.517229
OLB13	0.332195	0.517229
Oleibacter	0.332195	0.517229
Paeniclostridium	0.332195	0.517229
Paeniglutamicibacter	0.332195	0.517229
Pantoea	0.332195	0.517229
Pedobacter	0.332195	0.517229
Pelolinea	0.332195	0.517229
Pelospora	0.332195	0.517229
Peptoclostridium	0.332195	0.517229
Phaeospirillum	0.332195	0.517229
Planifilum	0.332195	0.517229
Planococcus	0.332195	0.517229
PMMR1	0.332195	0.517229
Polycyclovorans	0.332195	0.517229
Porphyrobacter	0.332195	0.517229
Porticoccus	0.332195	0.517229
possible_genus_04	0.332195	0.517229
Prosthecomicrobium	0.332195	0.517229
Proteus	0.332195	0.517229
Pseudarcobacter	0.332195	0.517229
Pseudochrobactrum	0.332195	0.517229
Pseudogracilibacillus	0.332195	0.517229
Pseudohongiella	0.332195	0.517229
Puia	0.332195	0.517229
Rhizomicrobium	0.332195	0.517229
Rhodovastum	0.332195	0.517229
Rickettsia	0.332195	0.517229
Roseimaritima	0.332195	0.517229
Roseisolibacter	0.332195	0.517229
RS62_marine_group	0.332195	0.517229
Sarcina	0.332195	0.517229
SCGC_AAA164-E04	0.332195	0.517229
Schumannella	0.332195	0.517229
Sellimonas	0.332195	0.517229
Shuttleworthia	0.332195	0.517229
Sinomonas	0.332195	0.517229
Slackia	0.332195	0.517229
SM1A02	0.332195	0.517229
Sphaerisporangium	0.332195	0.517229
Sphaerobacter	0.332195	0.517229
Sphingopyxis	0.332195	0.517229
Sphingorhabdus	0.332195	0.517229
Sporosarcina	0.332195	0.517229
Succinivibrio	0.332195	0.517229
Sulfobacillus	0.332195	0.517229
Sulfurovum	0.332195	0.517229
Sva0996_marine_group	0.332195	0.517229
Synechocystis_CCALA_700	0.332195	0.517229
Tagaea	0.332195	0.517229
Terrabacter	0.332195	0.517229
TG-45	0.332195	0.517229
Thiogranum	0.332195	0.517229
TM7a	0.332195	0.517229
TM7x	0.332195	0.517229
Tolumonas	0.332195	0.517229
Tunicatimonas	0.332195	0.517229
Tychonema_CCAP_1459-11B	0.332195	0.517229
UC5-1-2E3	0.332195	0.517229
Undibacterium	0.332195	0.517229
unidentified_A0839	0.332195	0.517229
unidentified_Azospirillaceae	0.332195	0.517229
unidentified_Candidatus_Kaiserbacteria	0.332195	0.517229
unidentified_Candidatus_Wolfebacteria	0.332195	0.517229
unidentified_Chitinophagaceae	0.332195	0.517229
unidentified_Clostridia_UCG-014	0.332195	0.517229
unidentified_Clostridia_vadinBB60_group	0.332195	0.517229
unidentified_Ethanoligenenaceae	0.332195	0.517229
unidentified_Frankiales	0.332195	0.517229
unidentified_Gaiellales	0.332195	0.517229
unidentified_JG30-KF-CM45	0.332195	0.517229
unidentified_Kapabacteriales	0.332195	0.517229
unidentified_KI89A_clade	0.332195	0.517229
unidentified_Lineage_IV	0.332195	0.517229
unidentified_Micropepsaceae	0.332195	0.517229
unidentified_mle1-27	0.332195	0.517229
unidentified_Pedosphaeraceae	0.332195	0.517229
unidentified_Rhodanobacteraceae	0.332195	0.517229
unidentified_Saprospiraceae	0.332195	0.517229
unidentified_SBR1031	0.332195	0.517229
unidentified_Syntrophobacterales	0.332195	0.517229
unidentified_Vicinamibacterales	0.332195	0.517229
unidentified_WWE3	0.332195	0.517229
Woeseia	0.332195	0.517229
YC-ZSS-LKJ147	0.332195	0.517229
Yoonia-Loktanella	0.332195	0.517229
Eubacterium	0.332939	0.517564
Dorea	0.3435	0.531852
Terrisporobacter	0.359061	0.555354
Barnesiella	0.381546	0.58955
Turicibacter	0.389504	0.600491
Prevotella_9	0.410963	0.63135
Prevotella_7	0.412733	0.632947
Haemophilus	0.418368	0.639123
Candidatus_Solibacter	0.433273	0.660525
Microvirga	0.4369	0.665088
Nevskia	0.454261	0.689369
UCG-002	0.459892	0.696874
Iamia	0.462701	0.69981
Brevundimonas	0.481225	0.710129
Brachybacterium	0.494035	0.710129
Actinospica	0.5	0.710129
Adhaeribacter	0.5	0.710129
Aquipuribacter	0.5	0.710129
Caenimonas	0.5	0.710129
Candidatus_Methylospira	0.5	0.710129
Citrifermentans	0.5	0.710129
Coxiella	0.5	0.710129
Crenothrix	0.5	0.710129
Cupriavidus	0.5	0.710129
Dactylosporangium	0.5	0.710129
Endomicrobium	0.5	0.710129
FCPS473	0.5	0.710129
JGI_0001001-H03	0.5	0.710129
Lachnospiraceae_UCG-002	0.5	0.710129
Levilinea	0.5	0.710129
Micropruina	0.5	0.710129
Paenarthrobacter	0.5	0.710129
Parascardovia	0.5	0.710129
Pelosinus	0.5	0.710129
Prevotellaceae_UCG-003	0.5	0.710129
Telmatospirillum	0.5	0.710129
UCG-009	0.5	0.710129
unidentified_Candidatus_Woesebacteria	0.5	0.710129
unidentified_Latescibacterota	0.5	0.710129
unidentified_SAR116_clade	0.5	0.710129
unidentified_SCGC_AAA011-D5	0.5	0.710129
Occallatibacter	0.503984	0.712623
unidentified_[Eubacterium]_coprostanoligenes_group	0.504239	0.712623
Chryseomicrobium	0.504637	0.712623
Methylococcus	0.507901	0.715205
Holdemania	0.508602	0.715205
unidentified_Comamonadaceae	0.51177	0.717889
Janthinobacterium	0.514	0.719036
Neochlamydia	0.515029	0.719036
Pseudoxanthomonas	0.517417	0.719788
Nocardioides	0.519104	0.719788
Oceanobacillus	0.51937	0.719788
Candidatus_Entotheonella	0.520122	0.719788
SCGC-AB-539-J10	0.521122	0.719788
unidentified_Rhodospirillales	0.524532	0.723797
Methylomonas	0.528116	0.725855
Rhodoplanes	0.529864	0.725855
IS-44	0.530652	0.725855
Oryzihumus	0.530652	0.725855
Arenimonas	0.532154	0.725855
Anoxybacillus	0.53764	0.730938
Noviherbaspirillum	0.541449	0.730938
Ligilactobacillus	0.542608	0.730938
Conexibacter	0.542736	0.730938
Skermanella	0.543511	0.730938
Mitsuokella	0.544718	0.730938
Eggerthella	0.54772	0.730938
Elstera	0.549032	0.730938
Ignavibacterium	0.552008	0.730938
Lacunisphaera	0.552008	0.730938
Pygmaiobacter	0.552008	0.730938
UCG-008	0.552008	0.730938
unidentified_Acetobacteraceae	0.552008	0.730938
Faecalibaculum	0.552717	0.730938
Lachnospiraceae_UCG-010	0.554779	0.730938
Leptolinea	0.555328	0.730938
Ellin516	0.555951	0.730938
Flavonifractor	0.556847	0.730938
Syntrophorhabdus	0.556972	0.730938
unidentified_Subgroup_17	0.558274	0.730938
Pedomicrobium	0.560471	0.730938
Lachnoanaerobaculum	0.562178	0.730938
Paraprevotella	0.563474	0.730938
Selenomonas	0.563858	0.730938
unidentified_SAR324_clade(Marine_group_B)	0.56569	0.730938
unidentified_Desulfobacterota	0.566158	0.730938
Mizugakiibacter	0.567351	0.730938
Kytococcus	0.56763	0.730938
[Eubacterium]_ventriosum_group	0.569185	0.730938
Holdemanella	0.569246	0.730938
Sumerlaea	0.571783	0.731797
unidentified_SC-I-84	0.57239	0.731797
Inquilinus	0.572771	0.731797
RBG-16-58-14	0.576259	0.734205
Blastocatella	0.579634	0.734991
Acidicaldus	0.581305	0.734991
Defluviicoccus	0.581697	0.734991
Sideroxydans	0.583861	0.734991
Paenibacillus	0.584301	0.734991
Ruminiclostridium	0.585249	0.734991
Crossiella	0.586055	0.734991
Spirochaeta	0.58699	0.734991
Clostridium_sensu_stricto_12	0.588814	0.734991
UBA1819	0.589761	0.734991
Candidatus_Actinomarina	0.589782	0.734991
Oxobacter	0.589782	0.734991
Atopostipes	0.593385	0.737334
Cutibacterium	0.599852	0.741375
Aeromonas	0.599864	0.741375
Cellulomonas	0.601127	0.741375
Delftia	0.601748	0.741375
Megasphaera	0.602329	0.741375
Lachnospiraceae_NK4A136_group	0.603031	0.741375
Family_XIII_AD3011_group	0.605578	0.743362
Novosphingobium	0.606859	0.743362
Methylocystis	0.607897	0.743362
Subdoligranulum	0.610897	0.743954
Candidatus_Nitrotoga	0.611645	0.743954
Rothia	0.612893	0.743954
unidentified_IMCC26256	0.613276	0.743954
[Ruminococcus]_torques_group	0.628476	0.760015
Phenylobacterium	0.628758	0.760015
Megamonas	0.629652	0.760015
Bryobacter	0.631448	0.760015
unidentified_Oscillospiraceae	0.63211	0.760015
Desulfatiglans	0.633825	0.760845
Catenibacterium	0.635051	0.760845
Comamonas	0.637032	0.76167
Nordella	0.637554	0.76167
Odoribacter	0.639786	0.762676
Paracoccus	0.642942	0.764868
Methanosaeta	0.646544	0.765706
Dongia	0.646813	0.765706
Prevotellaceae_Ga6A1_group	0.649891	0.765706
Lachnospira	0.650366	0.765706
Desulfobacca	0.650447	0.765706
Oscillibacter	0.650805	0.765706
Sulfuricella	0.651619	0.765706
Kribbella	0.653017	0.765706
Smithella	0.655159	0.766687
Acidothermus	0.6575	0.767665
Dialister	0.66071	0.770972
Paludibaculum	0.663189	0.77154
Auricoccus-Abyssicoccus	0.663551	0.77154
Bosea	0.665284	0.77154
Desulfomonile	0.668037	0.773257
Syntrophus	0.669351	0.773257
Pajaroellobacter	0.670013	0.773257
Lawsonella	0.676677	0.778609
Deferrisoma	0.677459	0.778609
Pseudolabrys	0.680378	0.780485
Bradyrhizobium	0.681408	0.780485
mle1-7	0.684343	0.782563
CAG-352	0.68612	0.78349
Ruminococcus	0.688592	0.785555
Dyella	0.690858	0.786475
Methylocaldum	0.695121	0.789664
Kocuria	0.696677	0.790122
Caulobacter	0.699182	0.790122
Lachnoclostridium	0.699349	0.790122
Catenulispora	0.70404	0.791474
Candidatus_Koribacter	0.704555	0.791474
Tumebacillus	0.705403	0.791474
Sedimentibacter	0.70546	0.791474
Bacteroides	0.707424	0.792369
Dubosiella	0.712594	0.797737
Faecalibacterium	0.715131	0.798619
Ilumatobacter	0.724961	0.808418
Simplicispira	0.732882	0.815958
Fusobacterium	0.739937	0.822361
Azonexus	0.742831	0.824305
Haliangium	0.744784	0.824848
Dietzia	0.747626	0.824848
Clostridium_sensu_stricto_8	0.748113	0.824848
Hyphomicrobium	0.748646	0.824848
Clostridium_sensu_stricto_1	0.74995	0.824848
Leptotrichia	0.75094	0.824848
unidentified_Ruminococcaceae	0.75419	0.826765
Rhodanobacter	0.765074	0.832993
MND1	0.76517	0.832993
unidentified_Gemmatimonadaceae	0.765815	0.832993
Romboutsia	0.765906	0.832993
Streptococcus	0.766212	0.832993
Bifidobacterium	0.772261	0.838135
Candidatus_Nitrosotalea	0.775487	0.840008
[Eubacterium]_eligens_group	0.780712	0.845122
Rhodococcus	0.784938	0.848057
Coprococcus	0.787185	0.848827
Alteromonas	0.790805	0.851432
Enterococcus	0.792231	0.851432
Lactiplantibacillus	0.79623	0.854339
Massilia	0.79756	0.854457
Akkermansia	0.800197	0.854457
Reyranella	0.800435	0.854457
Ornithinimicrobium	0.80175	0.855207
Ferritrophicum	0.811184	0.863077
Bilophila	0.811867	0.863077
[Clostridium]_innocuum_group	0.824705	0.875483
Lachnospiraceae_ND3007_group	0.829991	0.879373
Escherichia-Shigella	0.832591	0.881135
Gaiella	0.839696	0.88675
Desulfovibrio	0.841385	0.88675
Acinetobacter	0.844729	0.889545
Pseudoalteromonas	0.848705	0.89233
UTCFX1	0.865053	0.907304
[Eubacterium]_ruminantium_group	0.865702	0.907304
Roseburia	0.869857	0.910048
Erysipelotrichaceae_UCG-003	0.872368	0.910694
Vibrio	0.877237	0.914467
NK4A214_group	0.883916	0.918858
[Eubacterium]_siraeum_group	0.884336	0.918858
Aureimonas	0.886895	0.919077
Candidatus_Omnitrophus	0.887471	0.919077
Pseudomonas	0.88861	0.919703
Nitrospira	0.896078	0.92363
Bdellovibrio	0.896887	0.92363
Prevotella	0.897286	0.92363
Shewanella	0.905726	0.931196
Lachnospiraceae_UCG-006	0.909353	0.931196
Micrococcus	0.909537	0.931196
Roseomonas	0.910302	0.931196
Ellin6067	0.91222	0.931373
Achromobacter	0.912563	0.931373
Thermomonas	0.931349	0.948267
Lachnospiraceae_UCG-004	0.932841	0.948838
Weissella	0.936374	0.950422
Actinomadura	0.939276	0.951551
Anaerolinea	0.940015	0.951551
Colidextribacter	0.953266	0.962301
Neisseria	0.954321	0.962301
Subgroup_10	0.954723	0.962301
Parabacteroides	0.956841	0.962381
UCG-005	0.957907	0.962381
Fonticella	0.975196	0.977968
RB41	0.977737	0.979486
Parasutterella	0.993506	0.994
