# Supplementary material for: Endometrial microbiome during early pregnancy among women with and without chronic endometritis: a pilot study
Source: Front Cell Infect Microbiol. 2025 Aug 13;15:1615182. doi: 10.3389/fcimb.2025.1615182 (PMC12380780; doi:10.3389/fcimb.2025.1615182)
Supplement: Supplementary file 6 [file Table3.xlsx]

## Sheet: Age of first sexual intercourse
Taxonomy	Age of first sexual intercourse
	p-values	FDR
Pseudomonas	0.0009	0.027
Vibrio	0.0777402	0.59625
Pseudoalteromonas	0.0897313	0.59625
Gardnerella	0.11017	0.59625
Escherichia-Shigella	0.124799	0.59625
Agathobacter	0.145311	0.59625
Corynebacterium	0.150825	0.59625
Ralstonia	0.159358	0.59625
Acinetobacter	0.281843	0.897273
Sphingomonas	0.318324	0.897273
Cutibacterium	0.328853	0.897273
Nocardioides	0.402593	0.937
Candidatus_Solibacter	0.43789	0.937
Streptococcus	0.51898	0.937
Faecalibacterium	0.519583	0.937
Candidatus_Nitrosotalea	0.585553	0.937
Serratia	0.591284	0.937
Bradyrhizobium	0.632262	0.937
Prevotella_9	0.707104	0.937
Akkermansia	0.717841	0.937
Lactobacillus	0.737533	0.937
Blautia	0.814231	0.937
Romboutsia	0.81442	0.937
Bacteroides	0.858962	0.937
Roseburia	0.859304	0.937
Bifidobacterium	0.867563	0.937
Klebsiella	0.868377	0.937
Lachnospiraceae_NK4A136_group	0.918663	0.937
Clostridium_sensu_stricto_1	0.927203	0.937
Bryobacter	0.936677	0.937

## Sheet: Number of induced abortions
Taxonomy	Number of induced abortions(group 1, 0; group 2, ≥1)
	p-values	FDR
Ramlibacter	0.007	0.589079
Sphingomonas	0.016	0.589079
Methylomonas	0.017	0.589079
Enterococcus	0.021	0.589079
Comamonas	0.021	0.589079
Rhodanobacter	0.032	0.589079
Promicromonospora	0.041	0.589079
Marmoricola	0.045	0.589079
Prevotellaceae_UCG-001	0.045	0.589079
Tissierella	0.046	0.589079
GCA-900066575	0.047	0.589079
Variovorax	0.052	0.589079
Gemmatimonas	0.063	0.589079
Saccharopolyspora	0.07	0.589079
Atopostipes	0.071	0.589079
Prevotellaceae_NK3B31_group	0.081	0.589079
Endomicrobium	0.084	0.589079
Agrococcus	0.086	0.589079
Candidatus_Saccharimonas	0.089	0.589079
Sedimentibacter	0.09	0.589079
G12-WMSP1	0.09	0.589079
Clostridium_sensu_stricto_6	0.104	0.589079
Thermincola	0.105	0.589079
Nannocystis	0.106	0.589079
Halomonas	0.106	0.589079
Nonomuraea	0.107	0.589079
Aquipuribacter	0.108	0.589079
Cupriavidus	0.109	0.589079
Leucobacter	0.11	0.589079
Ellin516	0.111	0.589079
Methylobacterium-Methylorubrum	0.112	0.589079
Geodermatophilus	0.115	0.589079
Delftia	0.115	0.589079
Paracoccus	0.118	0.589079
Methanolinea	0.118	0.589079
Idiomarina	0.118	0.589079
Allisonella	0.118	0.589079
Candidatus_Methylospira	0.119	0.589079
Xanthomonas	0.119	0.589079
CAG-352	0.119	0.589079
Microbacterium	0.122	0.589079
Pyramidobacter	0.124	0.589079
Turicibacter	0.126	0.589079
unidentified_Xanthobacteraceae	0.129	0.589079
Thermoactinomyces	0.132	0.589079
Cetobacterium	0.133	0.589079
Clostridium_sensu_stricto_5	0.133	0.589079
Flavisolibacter	0.133	0.589079
Pseudoalteromonas	0.141	0.589079
Desulfitobacterium	0.145	0.589079
unidentified_Azospirillaceae	0.147	0.589079
Lentimicrobium	0.147	0.589079
Vibrio	0.155	0.589079
Sideroxydans	0.163	0.589079
Yaniella	0.163	0.589079
unidentified_Lineage_IIa	0.163	0.589079
Acidicaldus	0.163	0.589079
Catonella	0.163	0.589079
Chryseomicrobium	0.164	0.589079
Marinobacter	0.164	0.589079
DSSF69	0.165	0.589079
Uruburuella	0.165	0.589079
Schumannella	0.167	0.589079
Amaricoccus	0.167	0.589079
Megamonas	0.168	0.589079
unidentified_Subgroup_7	0.168	0.589079
Symbiobacterium	0.168	0.589079
Dyella	0.169	0.589079
SZB85	0.171	0.589079
Desemzia	0.171	0.589079
Sulfurospirillum	0.173	0.589079
Sphingopyxis	0.174	0.589079
Sporosarcina	0.174	0.589079
Puia	0.175	0.589079
Aeromonas	0.175	0.589079
Chryseolinea	0.175	0.589079
Candidatus_Methanoperedens	0.175	0.589079
Rudaea	0.175	0.589079
Methylovirgula	0.177	0.589079
Massilia	0.177	0.589079
Lachnospiraceae_ND3007_group	0.177	0.589079
Micromonospora	0.177	0.589079
Chthoniobacter	0.178	0.589079
unidentified_SRB2	0.179	0.589079
unidentified_Acetobacteraceae	0.18	0.589079
unidentified_JG30-KF-CM45	0.181	0.589079
Edaphobacter	0.181	0.589079
Prevotella_7	0.182	0.589079
Longispora	0.182	0.589079
Bordetella	0.182	0.589079
RBG-16-49-21	0.182	0.589079
Candidatus_Arthromitus	0.182	0.589079
unidentified_Micropepsaceae	0.183	0.589079
Anoxybacillus	0.184	0.589079
Ezakiella	0.185	0.589079
Cobetia	0.187	0.589079
Streptococcus	0.188	0.589079
Garciella	0.189	0.589079
Sinomonas	0.189	0.589079
Occallatibacter	0.189	0.589079
Dubosiella	0.191	0.589079
Endozoicomonas	0.191	0.589079
Lachnospiraceae_FCS020_group	0.193	0.589079
Nakamurella	0.195	0.589079
ASF356	0.196	0.589079
Providencia	0.197	0.589079
Serratia	0.197	0.589079
Nocardioides	0.197	0.589079
CAG-56	0.198	0.589079
unidentified_Rokubacteriales	0.2	0.589079
Erysipelatoclostridium	0.202	0.589079
Alkanindiges	0.202	0.589079
Friedmanniella	0.202	0.589079
Lactobacillus	0.203	0.589079
Kineosporia	0.204	0.589079
unidentified_Sandaracinaceae	0.204	0.589079
Petrimonas	0.205	0.589079
Succinivibrio	0.205	0.589079
Alkanibacter	0.206	0.589079
Enteractinococcus	0.206	0.589079
Duganella	0.209	0.589079
Methanosarcina	0.209	0.589079
Family_XIII_AD3011_group	0.209	0.589079
Mucilaginibacter	0.211	0.589079
Candidatus_Nitrososphaera	0.213	0.589079
Sneathia	0.214	0.589079
Aeromicrobium	0.216	0.589079
[Eubacterium]_fissicatena_group	0.217	0.589079
Rahnella1	0.218	0.589079
Ligilactobacillus	0.22	0.589079
Anaerosalibacter	0.22	0.589079
Peptostreptococcus	0.221	0.589079
Dielma	0.222	0.589079
unidentified_Rhodospirillales	0.222	0.589079
Acetobacter	0.223	0.589079
Ahniella	0.225	0.589079
HSB_OF53-F07	0.225	0.589079
Catenibacterium	0.226	0.589079
Rhodopseudomonas	0.226	0.589079
HN-HF0106	0.227	0.589079
Methanosaeta	0.227	0.589079
Sporomusa	0.227	0.589079
Glycomyces	0.229	0.589079
Cellulomonas	0.23	0.589079
Thermoflexus	0.232	0.589079
Arenimonas	0.233	0.589079
Caproiciproducens	0.234	0.589079
Odoribacter	0.234	0.589079
Shewanella	0.235	0.589079
Ruminiclostridium	0.237	0.589079
Cyanobium_PCC-6307	0.237	0.589079
Geobacter	0.237	0.589079
Rhodoblastus	0.238	0.589079
unidentified_WWE3	0.24	0.589079
Oerskovia	0.241	0.589079
unidentified_Ruminococcaceae	0.242	0.589079
Collinsella	0.242	0.589079
Pseudarthrobacter	0.243	0.589079
Lawsonella	0.243	0.589079
Ralstonia	0.244	0.589079
FFCH7168	0.246	0.589079
Noviherbaspirillum	0.248	0.589079
Treponema	0.249	0.589079
Clostridium_sensu_stricto_8	0.249	0.589079
SCGC-AB-539-J10	0.25	0.589079
Pseudoxanthomonas	0.252	0.589079
Kribbella	0.255	0.589079
Ohtaekwangia	0.256	0.589079
Lachnoanaerobaculum	0.26	0.589079
Cohnella	0.26	0.589079
Anaerotruncus	0.262	0.589079
[Eubacterium]_nodatum_group	0.262	0.589079
Finegoldia	0.264	0.589079
Methyloversatilis	0.268	0.589079
[Eubacterium]_ventriosum_group	0.268	0.589079
Coprococcus	0.27	0.589079
Pectobacterium	0.271	0.589079
Sulfurifustis	0.272	0.589079
Phenylobacterium	0.273	0.589079
Subgroup_10	0.273	0.589079
Pseudomonas	0.274	0.589079
Micropepsis	0.276	0.589079
Arthrobacter	0.277	0.589079
Georgenia	0.278	0.589079
Intestinimonas	0.279	0.589079
Capnocytophaga	0.281	0.589079
Blastomonas	0.282	0.589079
IMCC26134	0.283	0.589079
Ferritrophicum	0.285	0.589079
unidentified_Latescibacterota	0.285	0.589079
Sandaracinus	0.288	0.589079
Oceanobacillus	0.29	0.589079
Limosilactobacillus	0.291	0.589079
Citrifermentans	0.293	0.589079
Deefgea	0.293	0.589079
Luteolibacter	0.294	0.589079
Peptoniphilus	0.294	0.589079
Escherichia-Shigella	0.294	0.589079
Streptosporangium	0.296	0.589079
Gracilibacillus	0.296	0.589079
Mumia	0.3	0.589079
Lachnospiraceae_NK4A136_group	0.301	0.589079
Hymenobacter	0.303	0.589079
P3OB-42	0.306	0.589079
unidentified_Chitinophagaceae	0.307	0.589079
Caulobacter	0.309	0.589079
Hirschia	0.309	0.589079
unidentified_Zixibacteria	0.31	0.589079
Microvirga	0.317	0.589079
Thauera	0.318	0.589079
Hydrogenophaga	0.319	0.589079
Rheinheimera	0.321	0.589079
Burkholderia-Caballeronia-Paraburkholderia	0.321	0.589079
OM60(NOR5)_clade	0.321	0.589079
Neptuniibacter	0.322	0.589079
Colidextribacter	0.323	0.589079
UTCFX1	0.323	0.589079
Altererythrobacter	0.326	0.589079
Fastidiosipila	0.327	0.589079
Selenomonas	0.327	0.589079
Adhaeribacter	0.328	0.589079
Anaerococcus	0.328	0.589079
Helicobacter	0.329	0.589079
966-1	0.331	0.589079
[Polyangium]_brachysporum_group	0.331	0.589079
Acetanaerobacterium	0.331	0.589079
Acetobacteroides	0.331	0.589079
Actinoallomurus	0.331	0.589079
Actinoplanes	0.331	0.589079
Actinotignum	0.331	0.589079
Aestuariibacter	0.331	0.589079
Agromyces	0.331	0.589079
Alkaliphilus	0.331	0.589079
Alloscardovia	0.331	0.589079
alphaI_cluster	0.331	0.589079
Ammoniibacillus	0.331	0.589079
Anaerofilum	0.331	0.589079
Anaeroglobus	0.331	0.589079
Anaeroplasma	0.331	0.589079
Anseongella	0.331	0.589079
Ascidiaceihabitans	0.331	0.589079
Aurantivirga	0.331	0.589079
Aureimonas	0.331	0.589079
Azohydromonas	0.331	0.589079
Bacteriovorax	0.331	0.589079
Balneola	0.331	0.589079
Blvii28_wastewater-sludge_group	0.331	0.589079
Brassicibacter	0.331	0.589079
Brevibacillus	0.331	0.589079
Caldicoprobacter	0.331	0.589079
Camelimonas	0.331	0.589079
Candidatus_Bacilloplasma	0.331	0.589079
Candidatus_Berkiella	0.331	0.589079
Candidatus_Competibacter	0.331	0.589079
Candidatus_Hepatoplasma	0.331	0.589079
Candidatus_Nitrocosmicus	0.331	0.589079
Candidatus_Ovatusbacter	0.331	0.589079
Candidatus_Tenderia	0.331	0.589079
Candidatus_Xiphinematobacter	0.331	0.589079
Candidimonas	0.331	0.589079
Castellaniella	0.331	0.589079
Cavicella	0.331	0.589079
Cerasibacillus	0.331	0.589079
Chelatococcus	0.331	0.589079
CHKCI001	0.331	0.589079
Chroococcidiopsis_SAG_2023	0.331	0.589079
Cloacibacterium	0.331	0.589079
Clostridium	0.331	0.589079
Clostridium_sensu_stricto_13	0.331	0.589079
Clostridium_sensu_stricto_2	0.331	0.589079
Clostridium_sensu_stricto_4	0.331	0.589079
Coprobacillus	0.331	0.589079
Crenothrix	0.331	0.589079
Dactylosporangium	0.331	0.589079
Defluviitaleaceae_UCG-011	0.331	0.589079
Dehalobacterium	0.331	0.589079
Desulfosporosinus	0.331	0.589079
Desulfotomaculum	0.331	0.589079
DEV114	0.331	0.589079
dgA-11_gut_group	0.331	0.589079
DTU089	0.331	0.589079
Edaphobaculum	0.331	0.589079
Eggerthella	0.331	0.589079
Eikenella	0.331	0.589079
Eisenbergiella	0.331	0.589079
Elusimicrobium	0.331	0.589079
Emticicia	0.331	0.589079
Epulopiscium	0.331	0.589079
Family_XIII_UCG-001	0.331	0.589079
FCPS473	0.331	0.589079
Fenollaria	0.331	0.589079
Filifactor	0.331	0.589079
Flexibacter	0.331	0.589079
Flindersiella	0.331	0.589079
Frisingicoccus	0.331	0.589079
Ga0074140	0.331	0.589079
GCA-900066755	0.331	0.589079
Gemmobacter	0.331	0.589079
Geotalea	0.331	0.589079
Geothrix	0.331	0.589079
Halorubrum	0.331	0.589079
Halothiobacillus	0.331	0.589079
Harryflintia	0.331	0.589079
Herbaspirillum	0.331	0.589079
hgcI_clade	0.331	0.589079
Holophaga	0.331	0.589079
Howardella	0.331	0.589079
Humibacter	0.331	0.589079
Ideonella	0.331	0.589079
1959-01-01	0.331	0.589079
Janthinobacterium	0.331	0.589079
Jeotgalibaca	0.331	0.589079
Jiangella	0.331	0.589079
JTB255_marine_benthic_group	0.331	0.589079
Kaistia	0.331	0.589079
Lachnospiraceae_NK3A20_group	0.331	0.589079
Lachnospiraceae_UCG-003	0.331	0.589079
LD29	0.331	0.589079
Lechevalieria	0.331	0.589079
Lentibacter	0.331	0.589079
Lentilactobacillus	0.331	0.589079
Leptolyngbya_PCC-6306	0.331	0.589079
Leptospirillum	0.331	0.589079
Limibaculum	0.331	0.589079
Litorilinea	0.331	0.589079
Loigolactobacillus	0.331	0.589079
2025-03-21	0.331	0.589079
Marvinbryantia	0.331	0.589079
Methanosphaera	0.331	0.589079
Methylobacter	0.331	0.589079
Methyloceanibacter	0.331	0.589079
Methylophilus	0.331	0.589079
Microbispora	0.331	0.589079
Mucispirillum	0.331	0.589079
Muribacter	0.331	0.589079
Nesterenkonia	0.331	0.589079
Nitrococcus	0.331	0.589079
Nostoc_PCC-8976	0.331	0.589079
OLB15	0.331	0.589079
Oribacterium	0.331	0.589079
Ornithinibacillus	0.331	0.589079
P3OB-51	0.331	0.589079
Paeniglutamicibacter	0.331	0.589079
Paenisporosarcina	0.331	0.589079
Parablastomonas	0.331	0.589079
Paraglaciecola	0.331	0.589079
Parapusillimonas	0.331	0.589079
Parvibaculum	0.331	0.589079
Parvimonas	0.331	0.589079
Peptoanaerobacter	0.331	0.589079
Planktomarina	0.331	0.589079
Planococcus	0.331	0.589079
Pleomorphomonas	0.331	0.589079
Pontibacter	0.331	0.589079
Porphyrobacter	0.331	0.589079
Prauserella	0.331	0.589079
Propionispora	0.331	0.589079
Pseudactinotalea	0.331	0.589079
Pseudarcobacter	0.331	0.589079
Pseudogracilibacillus	0.331	0.589079
Psychrobacillus	0.331	0.589079
Rhodovastum	0.331	0.589079
Rice_Cluster_I	0.331	0.589079
Rikenella	0.331	0.589079
Rivibacter	0.331	0.589079
Roseimicrobium	0.331	0.589079
Rubritepida	0.331	0.589079
Saccharomonospora	0.331	0.589079
Salinimicrobium	0.331	0.589079
Sanguibacter-Flavimobilis	0.331	0.589079
Sarcina	0.331	0.589079
SEEP-SRB1	0.331	0.589079
Simplicispira	0.331	0.589079
Sinibacillus	0.331	0.589079
Sphingoaurantiacus	0.331	0.589079
Sterolibacterium	0.331	0.589079
Sulfitobacter	0.331	0.589079
Sulfuritalea	0.331	0.589079
Syntrophomonas	0.331	0.589079
Tellurimicrobium	0.331	0.589079
Telmatospirillum	0.331	0.589079
Tepidimicrobium	0.331	0.589079
Tepidimonas	0.331	0.589079
Terriglobus	0.331	0.589079
Testudinibacter	0.331	0.589079
TM7x	0.331	0.589079
Tropheryma	0.331	0.589079
UCG-008	0.331	0.589079
UCG-009	0.331	0.589079
UKL13-1	0.331	0.589079
unidentified_11-24	0.331	0.589079
unidentified_67-14	0.331	0.589079
unidentified_Acidobacteriales	0.331	0.589079
unidentified_Candidatus_Woesebacteria	0.331	0.589079
unidentified_Firestonebacteria	0.331	0.589079
unidentified_GIF3	0.331	0.589079
unidentified_Paenibacillaceae	0.331	0.589079
unidentified_SAR116_clade	0.331	0.589079
unidentified_Synergistaceae	0.331	0.589079
unidentified_Syntrophobacterales	0.331	0.589079
unidentified_WD2101_soil_group	0.331	0.589079
Ureaplasma	0.331	0.589079
UTBCD1	0.331	0.589079
Vibrionimonas	0.331	0.589079
Vicingus	0.331	0.589079
YC-ZSS-LKJ147	0.331	0.589079
Methylocystis	0.332	0.589079
Nitrospira	0.332	0.589079
BIyi10	0.333	0.589079
Flavitalea	0.337	0.589079
Demequina	0.338	0.589079
Porphyromonas	0.338	0.589079
BD1-7_clade	0.34	0.589079
unidentified_Comamonadaceae	0.34	0.589079
Faecalibaculum	0.34	0.589079
Lachnoclostridium	0.344	0.589079
Flavobacterium	0.345	0.589079
Fournierella	0.345	0.589079
Hydrogenispora	0.346	0.589079
Terrimonas	0.346	0.589079
Lysinibacillus	0.35	0.589079
Tumebacillus	0.351	0.589079
UBA1819	0.351	0.589079
Pedobacter	0.353	0.589079
Lacunisphaera	0.355	0.589079
Atopobium	0.356	0.589079
Coxiella	0.356	0.589079
Ilumatobacter	0.358	0.589079
Ellin6067	0.359	0.589079
Erysipelotrichaceae_UCG-003	0.362	0.589079
[Cytophaga]_xylanolytica_group	0.363	0.589079
[Eubacterium]_saphenum_group	0.363	0.589079
A2	0.363	0.589079
Acholeplasma	0.363	0.589079
Actinobacillus	0.363	0.589079
Actinospica	0.363	0.589079
Aeribacillus	0.363	0.589079
Aggregatibacter	0.363	0.589079
Alicyclobacillus	0.363	0.589079
Aliiroseovarius	0.363	0.589079
Aminobacterium	0.363	0.589079
Arcicella	0.363	0.589079
Barrientosiimonas	0.363	0.589079
Butyrivibrio	0.363	0.589079
Calothrix_KVSF5	0.363	0.589079
Candidatus_Actinomarina	0.363	0.589079
Candidatus_Finniella	0.363	0.589079
Candidatus_Iainarchaeum	0.363	0.589079
Candidatus_Nitrosopumilus	0.363	0.589079
Candidatus_Nitrosotenuis	0.363	0.589079
Candidatus_Soleaferrea	0.363	0.589079
Cellulosilyticum	0.363	0.589079
Cellulosimicrobium	0.363	0.589079
Chitinophaga	0.363	0.589079
CM1G08	0.363	0.589079
Defluviimonas	0.363	0.589079
DEV008	0.363	0.589079
Dinghuibacter	0.363	0.589079
DSSD61	0.363	0.589079
Ercella	0.363	0.589079
Fibrobacter	0.363	0.589079
Frankia	0.363	0.589079
Fructobacillus	0.363	0.589079
Gallicola	0.363	0.589079
Gemmata	0.363	0.589079
Gemmatirosa	0.363	0.589079
Geothermobacter	0.363	0.589079
Giesbergeria	0.363	0.589079
Granulicatella	0.363	0.589079
Haliscomenobacter	0.363	0.589079
Hamadaea	0.363	0.589079
JdFR-76	0.363	0.589079
Ktedonobacter	0.363	0.589079
Labrenzia	0.363	0.589079
Lacticaseibacillus	0.363	0.589079
Legionella	0.363	0.589079
Leuconostoc	0.363	0.589079
Limnobacter	0.363	0.589079
Limnochorda	0.363	0.589079
Longilinea	0.363	0.589079
Marinobacterium	0.363	0.589079
Marinomonas	0.363	0.589079
Marivita	0.363	0.589079
Methanocella	0.363	0.589079
Methanoculleus	0.363	0.589079
Methylobacillus	0.363	0.589079
Niabella	0.363	0.589079
Nostoc_PCC-73102	0.363	0.589079
OLB12	0.363	0.589079
Ornithinicoccus	0.363	0.589079
Pacificibacter	0.363	0.589079
Phocea	0.363	0.589079
Pir4_lineage	0.363	0.589079
Plasticicumulans	0.363	0.589079
Polyangium	0.363	0.589079
Pontibacterium	0.363	0.589079
Prosthecobacter	0.363	0.589079
Proteiniborus	0.363	0.589079
Proteiniphilum	0.363	0.589079
Pseudanabaena_PCC-6802	0.363	0.589079
Pseudohongiella	0.363	0.589079
Pseudorhodoplanes	0.363	0.589079
Quinella	0.363	0.589079
Rhizomicrobium	0.363	0.589079
Rhizorhapis	0.363	0.589079
Rubrivirga	0.363	0.589079
Salinisphaera	0.363	0.589079
SH3-11	0.363	0.589079
Shinella	0.363	0.589079
Shuttleworthia	0.363	0.589079
Solobacterium	0.363	0.589079
Spirosoma	0.363	0.589079
Sporanaerobacter	0.363	0.589079
Sporichthya	0.363	0.589079
Stenotrophobacter	0.363	0.589079
Sva0996_marine_group	0.363	0.589079
Syner-01	0.363	0.589079
Tahibacter	0.363	0.589079
Tepidisphaera	0.363	0.589079
Terrabacter	0.363	0.589079
Thermicanus	0.363	0.589079
Thermus	0.363	0.589079
Trichlorobacter	0.363	0.589079
Turneriella	0.363	0.589079
Uliginosibacterium	0.363	0.589079
unidentified_Acidimicrobiia	0.363	0.589079
unidentified_Blfdi19	0.363	0.589079
unidentified_Candidatus_Peribacteria	0.363	0.589079
unidentified_Candidatus_Zambryskibacteria	0.363	0.589079
unidentified_Caulobacteraceae	0.363	0.589079
unidentified_Gastranaerophilales	0.363	0.589079
unidentified_LWQ8	0.363	0.589079
unidentified_Nitrosopumilaceae	0.363	0.589079
unidentified_NS9_marine_group	0.363	0.589079
unidentified_Rhodobacteraceae	0.363	0.589079
unidentified_Ruminococcaceae_	0.363	0.589079
unidentified_Saccharimonadales	0.363	0.589079
unidentified_SAR86_clade	0.363	0.589079
unidentified_Simkaniaceae	0.363	0.589079
unidentified_Thermodesulfovibrionia	0.363	0.589079
unidentified_WX65	0.363	0.589079
Vulgatibacter	0.363	0.589079
wb1-P19	0.363	0.589079
Parasutterella	0.364	0.589079
Solirubrobacter	0.364	0.589079
Rhizobacter	0.366	0.59015
Akkermansia	0.366	0.59015
Phaeodactylibacter	0.367	0.590682
Clostridium_sensu_stricto_9	0.368	0.591213
Paraprevotella	0.369	0.591722
Alistipes	0.37	0.591722
SWB02	0.371	0.591722
Megasphaera	0.371	0.591722
Ferruginibacter	0.375	0.597022
IS-44	0.376	0.597535
CL500-29_marine_group	0.378	0.599633
Sphaerotilus	0.381	0.603307
Conexibacter	0.382	0.603806
Nordella	0.384	0.605882
Devosia	0.386	0.606766
DNF00809	0.387	0.606766
Bauldia	0.387	0.606766
Candidatus_Udaeobacter	0.388	0.606766
Phaselicystis	0.388	0.606766
MND1	0.39	0.608704
Kutzneria	0.391	0.608704
Nitrosarchaeum	0.392	0.608704
Neisseria	0.392	0.608704
Alloprevotella	0.393	0.609185
Hyphomicrobium	0.394	0.609663
possible_genus_04	0.398	0.610037
Candidatus_Methylomirabilis	0.401	0.610037
Lachnospiraceae_UCG-001	0.402	0.610037
Rosenbergiella	0.402	0.610037
[Agitococcus]_lubricus_group	0.402	0.610037
Polaromonas	0.402	0.610037
unidentified_Candidatus_Lloydbacteria	0.402	0.610037
Fusobacterium	0.402	0.610037
Subdoligranulum	0.402	0.610037
Mycobacterium	0.403	0.610037
Gordonia	0.404	0.610037
Glaciecola	0.404	0.610037
Chryseobacterium	0.405	0.610037
Weissella	0.405	0.610037
Aquabacterium	0.406	0.610037
Jatrophihabitans	0.406	0.610037
unidentified_SAR324_clade(Marine_group_B)	0.406	0.610037
[Eubacterium]_brachy_group	0.407	0.6105
Alcaligenes	0.408	0.610961
Glutamicibacter	0.409	0.61142
Peredibacter	0.41	0.611878
Lacihabitans	0.413	0.614277
unidentified_Anaerolineaceae	0.413	0.614277
Klebsiella	0.414	0.614727
Rubellimicrobium	0.417	0.618141
AAP99	0.42	0.620775
Neochlamydia	0.421	0.620775
Streptomyces	0.421	0.620775
Pygmaiobacter	0.422	0.620775
Veillonella	0.423	0.620775
Craurococcus-Caldovatus	0.423	0.620775
Skermanella	0.426	0.623104
Clostridium_sensu_stricto_12	0.426	0.623104
2025-02-21	0.428	0.624993
Methylotenera	0.429	0.625418
Rothia	0.431	0.627297
Steroidobacter	0.432	0.627717
Haliangium	0.433	0.628135
Novosphingobium	0.437	0.631859
Dongia	0.437	0.631859
Slackia	0.439	0.633712
Chujaibacter	0.44	0.634118
Candidatus_Omnitrophus	0.441	0.634471
Candidatus_Captivus	0.444	0.634471
Lachnospiraceae_UCG-006	0.445	0.634471
Corynebacterium	0.445	0.634471
Amphiplicatus	0.446	0.634471
Flavimaricola	0.446	0.634471
Cytophaga	0.446	0.634471
OLB13	0.446	0.634471
Allobaculum	0.447	0.63487
Plot4-2H12	0.45	0.637079
Jeotgalicoccus	0.45	0.637079
Lactococcus	0.453	0.640298
unidentified_TK10	0.454	0.640685
Synechococcus_CC9902	0.457	0.643242
unidentified_Vicinamibacterales	0.458	0.643242
Azospirillum	0.458	0.643242
Cutibacterium	0.459	0.643622
[Eubacterium]_ruminantium_group	0.463	0.6482
JGI_0001001-H03	0.464	0.648571
Nitrosospira	0.466	0.650335
Mitsuokella	0.468	0.650836
Rhodoferax	0.469	0.650836
Bifidobacterium	0.47	0.650836
Prevotella	0.472	0.650836
unidentified_Desulfobacterota	0.472	0.650836
unidentified_Actinomarinales	0.473	0.650836
Brachybacterium	0.473	0.650836
Gemella	0.473	0.650836
Acidovorax	0.473	0.650836
Staphylococcus	0.475	0.651555
Anaerovorax	0.475	0.651555
Proteocatella	0.478	0.654652
Dietzia	0.481	0.65774
Haemophilus	0.485	0.662183
Aurantisolimonas	0.486	0.662522
Anaerostipes	0.493	0.668264
Candidatus_Anammoximicrobium	0.493	0.668264
unidentified_mle1-27	0.493	0.668264
Muribaculum	0.494	0.668264
Stenotrophomonas	0.494	0.668264
Roseburia	0.497	0.668505
Curvibacter	0.497	0.668505
Vogesella	0.498	0.668505
Eubacterium	0.498	0.668505
Sphingorhabdus	0.499	0.668505
Bryobacter	0.501	0.668505
Paraclostridium	0.501	0.668505
Barnesiella	0.501	0.668505
Opitutus	0.501	0.668505
Amycolatopsis	0.504	0.66974
Ornithinimicrobium	0.504	0.66974
[Clostridium]_innocuum_group	0.505	0.66974
Proteiniclasticum	0.507	0.66974
Luteitalea	0.507	0.66974
Pseudorhodoferax	0.508	0.66974
Catenulispora	0.508	0.66974
HIMB11	0.508	0.66974
Pedomicrobium	0.509	0.670057
Syntrophus	0.512	0.670633
NK4A214_group	0.512	0.670633
Deinococcus	0.513	0.670633
OM27_clade	0.514	0.670633
Hassallia	0.514	0.670633
Methanobacterium	0.514	0.670633
Ignavibacterium	0.516	0.672185
Kytococcus	0.517	0.672185
Caenimonas	0.518	0.672185
Prevotella_9	0.519	0.672185
Pantoea	0.519	0.672185
Dokdonella	0.521	0.673714
Desulfovibrio	0.523	0.673714
Methanoregula	0.523	0.673714
TPD-58	0.524	0.673714
Clostridium_sensu_stricto_1	0.524	0.673714
Butyricimonas	0.532	0.683004
Mesorhizobium	0.534	0.684576
Desulfatiglans	0.537	0.687422
Terracidiphilus	0.542	0.691815
Helcobacillus	0.542	0.691815
TM7a	0.543	0.69209
Reyranella	0.545	0.69273
RB41	0.548	0.69273
Pseudonocardia	0.549	0.69273
AKYG587	0.549	0.69273
SH-PL14	0.549	0.69273
Candidatus_Paracaedibacter	0.549	0.69273
Fimbriiglobus	0.549	0.69273
[Ruminococcus]_torques_group	0.551	0.69327
[Ruminococcus]_gnavus_group	0.551	0.69327
UCG-005	0.552	0.693538
mle1-7	0.555	0.695136
Sumerlaea	0.557	0.695136
Pelomonas	0.557	0.695136
Prevotellaceae_Ga6A1_group	0.558	0.695136
unidentified_Lachnospiraceae	0.558	0.695136
Clostridium_sensu_stricto_3	0.558	0.695136
Butyricicoccus	0.564	0.700886
Proteus	0.565	0.700886
Piscinibacter	0.565	0.700886
Coriobacteriaceae_UCG-002	0.571	0.707334
BSV13	0.572	0.707579
Paludicola	0.575	0.710294
Zoogloea	0.576	0.710534
SM1A02	0.577	0.710774
Defluviicoccus	0.582	0.715933
Rhodococcus	0.584	0.717393
Aerococcus	0.587	0.718078
Phreatobacter	0.587	0.718078
Syntrophobacter	0.587	0.718078
Nevskia	0.588	0.718305
Flavonifractor	0.589	0.718531
Rhodoplanes	0.593	0.722412
Enhydrobacter	0.594	0.722632
Sellimonas	0.596	0.724066
Longivirga	0.598	0.725497
Christensenellaceae_R-7_group	0.601	0.728135
Truepera	0.604	0.729973
Pediococcus	0.605	0.729973
Dechloromonas	0.605	0.729973
GOUTA6	0.606	0.73018
Clostridium_sensu_stricto_10	0.611	0.735201
Luteimonas	0.612	0.735401
Granulicella	0.616	0.7392
Holdemanella	0.619	0.741791
unidentified_BSV26	0.622	0.744374
Bilophila	0.626	0.748146
Roseomonas	0.628	0.749521
Candidatus_Nitrosotalea	0.632	0.752259
Algoriphagus	0.632	0.752259
Oryzihumus	0.639	0.759566
Blastococcus	0.647	0.76804
ADurb.Bin118	0.652	0.771898
Thiobacillus	0.652	0.771898
unidentified_[Eubacterium]_coprostanoligenes_group	0.655	0.77441
unidentified_0319-6G20	0.66	0.778235
Ensifer	0.66	0.778235
Clostridioides	0.661	0.778374
Negativibacillus	0.672	0.790272
Methylocaldum	0.673	0.790394
Elstera	0.675	0.791689
Labrys	0.676	0.791809
Dialister	0.679	0.794268
Cellvibrio	0.682	0.796721
Alishewanella	0.687	0.800441
Sulfuricella	0.687	0.800441
Paeniclostridium	0.689	0.801712
Pseudorhodobacter	0.692	0.804142
Gaiella	0.694	0.805405
Terrisporobacter	0.695	0.805506
[Eubacterium]_siraeum_group	0.698	0.807921
Bacteroides	0.704	0.812733
Oscillibacter	0.704	0.812733
ADurb.Bin063-1	0.708	0.816282
Tyzzerella	0.711	0.817604
Methanobrevibacter	0.711	0.817604
Faecalitalea	0.715	0.821133
[Eubacterium]_hallii_group	0.716	0.821212
Actinomyces	0.718	0.82137
Bosea	0.718	0.82137
Luedemannella	0.719	0.821448
UCG-003	0.721	0.821683
Anaerolinea	0.722	0.821683
Paludibaculum	0.722	0.821683
Acidibacter	0.723	0.82176
Lautropia	0.726	0.824108
Blautia	0.728	0.824405
Azonexus	0.729	0.824405
Iamia	0.73	0.824405
Aliicoccus	0.73	0.824405
unidentified_Rhodanobacteraceae	0.736	0.829125
Desulfomonile	0.737	0.829125
Leptolinea	0.737	0.829125
Spirochaeta	0.739	0.830316
Fusicatenibacter	0.74	0.830382
Latilactobacillus	0.747	0.835109
unidentified_SC-I-84	0.747	0.835109
Inquilinus	0.748	0.835109
Pajaroellobacter	0.748	0.835109
JG30a-KF-32	0.75	0.836283
unidentified_Oscillospiraceae	0.751	0.836341
Lachnospiraceae_UCG-004	0.753	0.837511
Lachnospiraceae_UCG-010	0.761	0.845343
Dorea	0.762	0.845389
Gardnerella	0.764	0.846543
Prevotellaceae_UCG-003	0.767	0.848801
Crossiella	0.772	0.852195
Syntrophaceticus	0.772	0.852195
Sva0081_sediment_group	0.773	0.852232
unidentified_Gaiellales	0.787	0.866584
Phascolarctobacterium	0.789	0.867703
Clade_Ia	0.793	0.871016
Brevibacterium	0.796	0.873224
Anaeromyxobacter	0.799	0.875426
Flectobacillus	0.8	0.875434
UCG-002	0.805	0.879814
Bdellovibrio	0.806	0.879817
Syntrophorhabdus	0.809	0.882
Alteromonas	0.813	0.884172
unidentified_Candidatus_Jorgensenbacteria	0.814	0.884172
unidentified_IMCC26256	0.814	0.884172
unidentified_Steroidobacteraceae	0.816	0.885255
Roseiarcus	0.819	0.887418
Actinomadura	0.823	0.890658
Bacillus	0.825	0.891704
Mizugakiibacter	0.826	0.891704
Blastocatella	0.827	0.891704
Candidatus_Entotheonella	0.829	0.892769
Paenibacillus	0.831	0.893832
Candidatus_Alysiosphaera	0.835	0.89704
Hydrogenoanaerobacterium	0.837	0.898095
Aquicella	0.842	0.902362
Candidatus_Koribacter	0.847	0.90552
Deferrisoma	0.847	0.90552
[Ruminococcus]_gauvreauii_group	0.849	0.90653
Lactiplantibacillus	0.85	0.90653
Rubrobacter	0.854	0.909696
Minicystis	0.859	0.913841
Agathobacter	0.861	0.913841
Sutterella	0.861	0.913841
Micrococcus	0.863	0.914863
Faecalibacterium	0.868	0.917828
Sphingobium	0.868	0.917828
unidentified_MBNT15	0.869	0.917828
unidentified_Gemmatimonadaceae	0.871	0.917828
Ochrobactrum	0.871	0.917828
unidentified_Bathyarchaeia	0.874	0.919755
[Eubacterium]_eligens_group	0.876	0.919755
Ruminococcus	0.876	0.919755
Acinetobacter	0.877	0.919755
Lachnospira	0.879	0.920712
Kocuria	0.88	0.920712
Hungatella	0.882	0.921711
Intestinibacter	0.886	0.923653
Nitrosomonas	0.886	0.923653
Photobacterium	0.887	0.923653
Enterorhabdus	0.89	0.925684
Leptotrichia	0.893	0.926566
Rhodomicrobium	0.893	0.926566
Achromobacter	0.894	0.926566
Fonticella	0.899	0.930655
Brevundimonas	0.902	0.932666
Acidothermus	0.906	0.935705
Acidipila-Silvibacterium	0.911	0.939768
Thermoanaerobaculum	0.921	0.948896
Candidatus_Solibacter	0.922	0.948896
RBG-16-58-14	0.924	0.949846
Rikenellaceae_RC9_gut_group	0.928	0.952847
Bradyrhizobium	0.93	0.953791
Parabacteroides	0.945	0.967949
Lysobacter	0.946	0.967949
unidentified_Alphaproteobacteria	0.948	0.968771
Candidatus_Nitrotoga	0.949	0.968771
Romboutsia	0.953	0.971626
[Eubacterium]_xylanophilum_group	0.954	0.971626
Allorhizobium-Neorhizobium-Pararhizobium-Rhizobium	0.957	0.973557
Aquisphaera	0.959	0.974468
Paenarthrobacter	0.962	0.976391
Enterobacter	0.972	0.985407
Holdemania	0.977	0.989093
Nocardia	0.979	0.989093
Desulfobacca	0.979	0.989093
unidentified_Subgroup_17	0.983	0.991872
Smithella	0.984	0.991872
Auricoccus-Abyssicoccus	0.987	0.99376
Methylococcus	0.991	0.996259
Olsenella	0.993	0.996259
Pannonibacter	0.993	0.996259
Pseudolabrys	0.994	0.996259
Sh765B-TzT-35	0.997	0.997
Monoglobus	0.997	0.997

## Sheet: Number of pregnancies
Taxonomy	Number of pregnancies
	p-values	FDR
Lachnospiraceae_NK4A136_group	0.01028	0.2925
Streptococcus	0.0322422	0.2925
Vibrio	0.0384104	0.2925
Pseudoalteromonas	0.0391481	0.2925
Gardnerella	0.0688491	0.414
Escherichia-Shigella	0.110597	0.465
Bifidobacterium	0.117272	0.465
Faecalibacterium	0.124269	0.465
Candidatus_Nitrosotalea	0.17372	0.505
Ralstonia	0.21666	0.505
Bacteroides	0.225763	0.505
Sphingomonas	0.226235	0.505
Bryobacter	0.239619	0.505
Clostridium_sensu_stricto_1	0.246033	0.505
Prevotella_9	0.255663	0.505
Akkermansia	0.275408	0.505
Blautia	0.292532	0.505
Agathobacter	0.344263	0.505
Romboutsia	0.35058	0.505
Candidatus_Solibacter	0.352028	0.505
Bradyrhizobium	0.36194	0.505
Roseburia	0.379854	0.505
Acinetobacter	0.402411	0.505
Pseudomonas	0.403784	0.505
Klebsiella	0.544897	0.654
Serratia	0.639351	0.728276
Lactobacillus	0.677937	0.728276
Cutibacterium	0.700689	0.728276
Corynebacterium	0.703832	0.728276
Nocardioides	0.928396	0.928

## Sheet: Number of deliveries_1
Taxonomy	Number of deliveries(group 1, 0; group 2, ≥1)
	p-values	FDR
Lachnospiraceae_NK4A136_group	0.0181308	0.315
Streptococcus	0.0257079	0.315
Pseudoalteromonas	0.0420304	0.315
Vibrio	0.0421279	0.315
Gardnerella	0.0574412	0.342
Escherichia-Shigella	0.082359	0.41
Bifidobacterium	0.121201	0.46125
Candidatus_Nitrosotalea	0.122747	0.46125
Akkermansia	0.160036	0.533333
Ralstonia	0.206977	0.553125
Bryobacter	0.230029	0.553125
Blautia	0.231913	0.553125
Candidatus_Solibacter	0.282468	0.553125
Bradyrhizobium	0.290739	0.553125
Acinetobacter	0.29347	0.553125
Romboutsia	0.295137	0.553125
Sphingomonas	0.316331	0.557647
Clostridium_sensu_stricto_1	0.352074	0.586667
Corynebacterium	0.426884	0.674211
Faecalibacterium	0.491249	0.710455
Serratia	0.50518	0.710455
Pseudomonas	0.520575	0.710455
Agathobacter	0.600654	0.783913
Prevotella_9	0.669121	0.791538
Cutibacterium	0.673732	0.791538
Klebsiella	0.68621	0.791538
Bacteroides	0.771349	0.844138
Roseburia	0.803234	0.844138
Lactobacillus	0.816358	0.844138
Nocardioides	0.904809	0.905

## Sheet: Number of deliveries_2
Taxonomy	Number of deliveries(group 1, <3; group 2, ≥3)
	p-values	FDR
Agathobacter	3.52e-09	1.056e-07
Clostridium_sensu_stricto_1	2.15e-05	0.0003
Blautia	4.47e-05	0.0004
Escherichia-Shigella	4.69e-05	0.0004
Prevotella_9	0.0003	0.001
Candidatus_Nitrosotalea	0.0003	0.00154145
Faecalibacterium	0.0004	0.00154145
Bacteroides	0.0004	0.00154145
Lactobacillus	0.00533503	0.0177834
Akkermansia	0.00801675	0.0227694
Lachnospiraceae_NK4A136_group	0.00834877	0.0227694
Gardnerella	0.0430642	0.100879
Candidatus_Solibacter	0.0437142	0.100879
Roseburia	0.0779942	0.167131
Acinetobacter	0.109471	0.218942
Klebsiella	0.148031	0.271248
Serratia	0.153707	0.271248
Bradyrhizobium	0.284032	0.473387
Bryobacter	0.318792	0.503356
Corynebacterium	0.382079	0.56872
Romboutsia	0.398104	0.56872
Streptococcus	0.457181	0.623428
Bifidobacterium	0.575499	0.75065
Vibrio	0.606496	0.758119
Nocardioides	0.647933	0.77752
Sphingomonas	0.722441	0.833585
Ralstonia	0.773333	0.859259
Pseudomonas	0.840563	0.883996
Pseudoalteromonas	0.85453	0.883996
Cutibacterium	0.903635	0.903635
